# Supplementary material for: OrganoID: A versatile deep learning platform for tracking and analysis of single-organoid dynamics
Source: PLoS Comput Biol. 2022 Nov 9;18(11):e1010584. doi: 10.1371/journal.pcbi.1010584 (PMC9645660; doi:10.1371/journal.pcbi.1010584)
Supplement: S1 Data — (XLSX) [file pcbi.1010584.s010.xlsx]

## Sheet: F1d and S2
IOUs:
PDAC	0.746823	0.792944	0.557405	0.792471	0.611105	0.785133	0.71979	0.81514	0.795035	0.744712										0.736056	0.0859052
ACC	0.808412	0.797746	0.608542	0.887755	0.744615	0.832837														0.779984	0.0951129
Colon	0.798837	0.62903	0.791503	0.585121	0.724236	0.795901														0.720771	0.0853947
Lung	0.905292	0.871077	0.908441	0.8768	0.875698	0.778728														0.869339	0.0438704
Mouse	0.831945	0.688588	0.422318	0.821857	0.763773	0.688752	0.601038	0.59327	0.892006	0.813731	0.822157	0.843388	0.85369	0.439697	0.580179	0.642718	0.777853	0.407781	0.821531	0.70033	0.152235
																				Mean	SD

## Sheet: F2b
Filename	Organoid ID	Feature	Manual	Automated
ACC1	0	Area	1152	1191
ACC1	0	Perimeter	139.882	135.782
ACC1	0	Solidity	0.953642	0.961259
ACC1	0	Eccentricity	0.84277	0.809391
ACC1	0	Circularity	0.739839	0.811781
ACC1	0	X	114.026	115.616
ACC1	0	Y	22.1233	20.6709
ACC1	1	Area	1145	887
ACC1	1	Perimeter	136.811	128.326
ACC1	1	Solidity	0.936989	0.878218
ACC1	1	Eccentricity	0.833878	0.598892
ACC1	1	Circularity	0.768727	0.676869
ACC1	1	X	222.802	229.096
ACC1	1	Y	78.531	75.2661
ACC1	2	Area	386	460
ACC1	2	Perimeter	73.1127	77.598
ACC1	2	Solidity	0.953086	0.970464
ACC1	2	Eccentricity	0.56507	0.356623
ACC1	2	Circularity	0.907427	0.95999
ACC1	2	X	350.023	350.435
ACC1	2	Y	104.689	103.841
ACC1	3	Area	6914	7332
ACC1	3	Perimeter	316.836	320.534
ACC1	3	Solidity	0.98308	0.986677
ACC1	3	Eccentricity	0.311789	0.314516
ACC1	3	Circularity	0.865509	0.896776
ACC1	3	X	252.979	253.917
ACC1	3	Y	292.522	292.438
ACC1	4	Area	392	468
ACC1	4	Perimeter	71.1127	79.0122
ACC1	4	Solidity	0.982456	0.966942
ACC1	4	Eccentricity	0.216698	0.358333
ACC1	4	Circularity	0.974096	0.942036
ACC1	4	X	338.043	337.833
ACC1	4	Y	383.357	382.252
ACC1	5	Area	518	598
ACC1	5	Perimeter	83.0122	89.2548
ACC1	5	Solidity	0.975518	0.973941
ACC1	5	Eccentricity	0.534056	0.40087
ACC1	5	Circularity	0.944617	0.943295
ACC1	5	X	173.174	173.074
ACC1	5	Y	462.102	462.483
ACC2	0	Area	1131	1417
ACC2	0	Perimeter	137.154	147.882
ACC2	0	Solidity	0.938589	0.961982
ACC2	0	Eccentricity	0.836596	0.811236
ACC2	0	Circularity	0.755533	0.814231
ACC2	0	X	82.908	82.482
ACC2	0	Y	88.6012	88.621
ACC2	1	Area	413	578
ACC2	1	Perimeter	72.7696	88.0833
ACC2	1	Solidity	0.983333	0.958541
ACC2	1	Eccentricity	0.450129	0.299352
ACC2	1	Circularity	0.980078	0.936162
ACC2	1	X	210.726	210.583
ACC2	1	Y	114.666	114.478
ACC2	2	Area	504	1004
ACC2	2	Perimeter	82.7696	139.539
ACC2	2	Solidity	0.963671	0.889283
ACC2	2	Eccentricity	0.360726	0.83318
ACC2	2	Circularity	0.924484	0.647965
ACC2	2	X	407.702	413.053
ACC2	2	Y	116.907	123.474
ACC2	3	Area	2661	3546
ACC2	3	Perimeter	213.681	252.794
ACC2	3	Solidity	0.931397	0.923197
ACC2	3	Eccentricity	0.72087	0.829698
ACC2	3	Circularity	0.732355	0.697293
ACC2	3	X	458.663	459.771
ACC2	3	Y	148.068	141.411
ACC2	4	Area	6859	7432
ACC2	4	Perimeter	316.978	324.333
ACC2	4	Solidity	0.981961	0.985807
ACC2	4	Eccentricity	0.317651	0.268477
ACC2	4	Circularity	0.857854	0.887837
ACC2	4	X	113.608	113.942
ACC2	4	Y	302.868	303.236
ACC2	5	Area	540	1281
ACC2	5	Perimeter	88.7696	158.267
ACC2	5	Solidity	0.959147	0.872022
ACC2	5	Eccentricity	0.723947	0.873907
ACC2	5	Circularity	0.861144	0.642655
ACC2	5	X	224.585	211.16
ACC2	5	Y	401.663	397.281
ACC2	6	Area	227	321
ACC2	6	Perimeter	54.6274	64.8701
ACC2	6	Solidity	0.957806	0.961078
ACC2	6	Eccentricity	0.546241	0.505882
ACC2	6	Circularity	0.955904	0.958576
ACC2	6	X	347.322	347.371
ACC2	6	Y	424.26	424.109
ACC2	7	Area	552	703
ACC2	7	Perimeter	86.1838	96.669
ACC2	7	Solidity	0.976991	0.972337
ACC2	7	Eccentricity	0.532179	0.414734
ACC2	7	Circularity	0.933895	0.945345
ACC2	7	X	33.6304	34.0341
ACC2	7	Y	472.833	472.771
ACC2	8	Area	946	788
ACC2	8	Perimeter	133.598	168.61
ACC2	8	Solidity	0.96827	0.829474
ACC2	8	Eccentricity	0.888085	0.930047
ACC2	8	Circularity	0.666041	0.348312
ACC2	8	X	400.019	400.17
ACC2	8	Y	501.77	503.617
ACC3	0	Area	1473	1799
ACC3	0	Perimeter	147.539	165.196
ACC3	0	Solidity	0.962745	0.961004
ACC3	0	Eccentricity	0.552099	0.219266
ACC3	0	Circularity	0.850351	0.828404
ACC3	0	X	183.1	183.934
ACC3	0	Y	20.9708	23.5197
ACC3	1	Area	303	239
ACC3	1	Perimeter	71.1127	60.0416
ACC3	1	Solidity	0.912651	0.92278
ACC3	1	Eccentricity	0.807478	0.764724
ACC3	1	Circularity	0.752936	0.833111
ACC3	1	X	388.003	388.251
ACC3	1	Y	61.8746	64.0711
ACC3	2	Area	304	258
ACC3	2	Perimeter	67.6985	59.1127
ACC3	2	Solidity	0.935385	0.95203
ACC3	2	Eccentricity	0.683798	0.637317
ACC3	2	Circularity	0.833538	0.927829
ACC3	2	X	267.546	268.725
ACC3	2	Y	82.9507	84.4729
ACC3	3	Area	397	467
ACC3	3	Perimeter	74.8701	78.4264
ACC3	3	Solidity	0.963592	0.966874
ACC3	3	Eccentricity	0.523763	0.318856
ACC3	3	Circularity	0.889988	0.954118
ACC3	3	X	364.579	365.812
ACC3	3	Y	203.385	203.158
ACC3	4	Area	828	786
ACC3	4	Perimeter	119.397	106.083
ACC3	4	Solidity	0.932432	0.977612
ACC3	4	Eccentricity	0.769015	0.736739
ACC3	4	Circularity	0.729884	0.877685
ACC3	4	X	348.705	349.083
ACC3	4	Y	235.2	236.907
ACC3	5	Area	604	732
ACC3	5	Perimeter	96.7696	102.426
ACC3	5	Solidity	0.94081	0.968254
ACC3	5	Eccentricity	0.68015	0.700773
ACC3	5	Circularity	0.81053	0.876793
ACC3	5	X	385.286	385.559
ACC3	5	Y	289.546	288.624
ACC3	6	Area	592	584
ACC3	6	Perimeter	92.1838	89.598
ACC3	6	Solidity	0.964169	0.952692
ACC3	6	Eccentricity	0.732428	0.624199
ACC3	6	Circularity	0.875433	0.914169
ACC3	6	X	215.968	217.019
ACC3	6	Y	344.997	343.399
ACC3	7	Area	1222	1436
ACC3	7	Perimeter	143.054	142.811
ACC3	7	Solidity	0.94	0.967003
ACC3	7	Eccentricity	0.559293	0.445195
ACC3	7	Circularity	0.750382	0.884789
ACC3	7	X	392.851	393.292
ACC3	7	Y	371.099	370.945
ACC4	0	Area	6177	6616
ACC4	0	Perimeter	307.664	311.563
ACC4	0	Solidity	0.972297	0.977397
ACC4	0	Eccentricity	0.452108	0.509273
ACC4	0	Circularity	0.820038	0.85647
ACC4	0	X	267.497	268.341
ACC4	0	Y	115.612	115.217
ACC4	1	Area	1638	1703
ACC4	1	Perimeter	156.711	158.024
ACC4	1	Solidity	0.963529	0.972032
ACC4	1	Eccentricity	0.675295	0.69248
ACC4	1	Circularity	0.838159	0.856991
ACC4	1	X	128.191	129.341
ACC4	1	Y	97.5324	97.0112
ACC4	2	Area	305	380
ACC4	2	Perimeter	62.5269	72.7696
ACC4	2	Solidity	0.974441	0.959596
ACC4	2	Eccentricity	0.391537	0.430128
ACC4	2	Circularity	0.980338	0.901766
ACC4	2	X	460.541	461.426
ACC4	2	Y	163.967	164.232
ACC4	3	Area	2123	2351
ACC4	3	Perimeter	173.782	179.924
ACC4	3	Solidity	0.9743	0.979992
ACC4	3	Eccentricity	0.218575	0.427082
ACC4	3	Circularity	0.883388	0.912609
ACC4	3	X	479.705	480.892
ACC4	3	Y	231.268	231.058
ACC4	4	Area	451	506
ACC4	4	Perimeter	76.7696	81.0122
ACC4	4	Solidity	0.97619	0.974952
ACC4	4	Eccentricity	0.42295	0.232173
ACC4	4	Circularity	0.961631	0.968857
ACC4	4	X	174.701	175.5
ACC4	4	Y	241.851	241.273
ACC4	5	Area	7930	8663
ACC4	5	Perimeter	344.291	361.12
ACC4	5	Solidity	0.974321	0.973261
ACC4	5	Eccentricity	0.374254	0.388299
ACC4	5	Circularity	0.84068	0.834787
ACC4	5	X	65.3618	66.8502
ACC4	5	Y	462.08	462.76
ACC5	0	Area	1318	3465
ACC5	0	Perimeter	139.296	260.421
ACC5	0	Solidity	0.964155	0.90117
ACC5	0	Eccentricity	0.675479	0.899316
ACC5	0	Circularity	0.853582	0.642037
ACC5	0	X	137.116	124.141
ACC5	0	Y	86.9234	108.788
ACC5	1	Area	3012	3626
ACC5	1	Perimeter	207.238	247.279
ACC5	1	Solidity	0.971926	0.938406
ACC5	1	Eccentricity	0.498477	0.728866
ACC5	1	Circularity	0.881308	0.745182
ACC5	1	X	237.747	233.499
ACC5	1	Y	133.946	131.783
ACC5	2	Area	437	679
ACC5	2	Perimeter	85.598	108.125
ACC5	2	Solidity	0.89002	0.921303
ACC5	2	Eccentricity	0.603283	0.805381
ACC5	2	Circularity	0.749487	0.729841
ACC5	2	X	138.721	141.128
ACC5	2	Y	143.973	139.498
ACC5	3	Area	2003	2155
ACC5	3	Perimeter	167.681	176.267
ACC5	3	Solidity	0.977073	0.976439
ACC5	3	Eccentricity	0.456192	0.505184
ACC5	3	Circularity	0.895204	0.871595
ACC5	3	X	375.231	375.437
ACC5	3	Y	168.331	168.308
ACC5	4	Area	1124	1540
ACC5	4	Perimeter	144.368	153.782
ACC5	4	Solidity	0.906452	0.950031
ACC5	4	Eccentricity	0.64091	0.292288
ACC5	4	Circularity	0.677699	0.818316
ACC5	4	X	25.6183	25.4351
ACC5	4	Y	224.96	220.36
ACC5	5	Area	1709	2158
ACC5	5	Perimeter	201.48	191.38
ACC5	5	Solidity	0.806132	0.931377
ACC5	5	Eccentricity	0.9243	0.476591
ACC5	5	Circularity	0.529038	0.740405
ACC5	5	X	428.962	436.45
ACC5	5	Y	257.996	254.315
ACC5	6	Area	2387	2396
ACC5	6	Perimeter	218.51	211.238
ACC5	6	Solidity	0.918077	0.928682
ACC5	6	Eccentricity	0.892341	0.894243
ACC5	6	Circularity	0.628233	0.674768
ACC5	6	X	307.577	306.868
ACC5	6	Y	377.454	377.636
ACC5	7	Area	1640	1600
ACC5	7	Perimeter	171.539	204.095
ACC5	7	Solidity	0.905077	0.741084
ACC5	7	Eccentricity	0.663328	0.647426
ACC5	7	Circularity	0.70037	0.482684
ACC5	7	X	366.11	371.224
ACC5	7	Y	371.149	363.41
ACC5	8	Area	388	725
ACC5	8	Perimeter	72.1838	134.811
ACC5	8	Solidity	0.965174	0.793217
ACC5	8	Eccentricity	0.597702	0.862397
ACC5	8	Circularity	0.935756	0.501298
ACC5	8	X	335.727	347.546
ACC5	8	Y	361.479	368.622
ACC5	9	Area	1888	1632
ACC5	9	Perimeter	182.953	170.888
ACC5	9	Solidity	0.904215	0.912241
ACC5	9	Eccentricity	0.537222	0.77614
ACC5	9	Circularity	0.708812	0.702272
ACC5	9	X	354.066	358.022
ACC5	9	Y	426.07	424.112
ACC6	0	Area	2419	2634
ACC6	0	Perimeter	181.882	192.51
ACC6	0	Solidity	0.982535	0.979546
ACC6	0	Eccentricity	0.372742	0.355429
ACC6	0	Circularity	0.918893	0.893142
ACC6	0	X	188.973	189.118
ACC6	0	Y	83.0029	83.0163
ACC6	1	Area	761	827
ACC6	1	Perimeter	100.669	107.983
ACC6	1	Solidity	0.976893	0.967251
ACC6	1	Eccentricity	0.544075	0.444558
ACC6	1	Circularity	0.943632	0.891264
ACC6	1	X	246.899	247.637
ACC6	1	Y	194.849	194.193
ACC6	2	Area	1190	1432
ACC6	2	Perimeter	129.882	141.296
ACC6	2	Solidity	0.966694	0.97415
ACC6	2	Eccentricity	0.405504	0.298388
ACC6	2	Circularity	0.886456	0.901343
ACC6	2	X	74.0437	73.7947
ACC6	2	Y	263.352	263.686
ACC6	3	Area	1097	1284
ACC6	3	Perimeter	125.296	135.782
ACC6	3	Solidity	0.963126	0.969789
ACC6	3	Eccentricity	0.548023	0.61888
ACC6	3	Circularity	0.87809	0.875169
ACC6	3	X	437.16	436.87
ACC6	3	Y	323.232	322.622
ACC6	4	Area	1714	1836
ACC6	4	Perimeter	159.338	163.681
ACC6	4	Solidity	0.965634	0.967844
ACC6	4	Eccentricity	0.701981	0.590148
ACC6	4	Circularity	0.848362	0.861162
ACC6	4	X	178.413	179.54
ACC6	4	Y	431.153	431.284
ACC6	5	Area	996	1203
ACC6	5	Perimeter	124.083	140.569
ACC6	5	Solidity	0.965116	0.970944
ACC6	5	Eccentricity	0.773876	0.780481
ACC6	5	Circularity	0.812911	0.765067
ACC6	5	X	498.028	497.948
ACC6	5	Y	459.649	460.632
C1	0	Area	502	577
C1	0	Perimeter	80.4264	86.4264
C1	0	Solidity	0.978558	0.979626
C1	0	Eccentricity	0.492564	0.371271
C1	0	Circularity	0.975251	0.970717
C1	0	X	339.996	340.251
C1	0	Y	19.0259	18.6447
C1	1	Area	228	349
C1	1	Perimeter	54.6274	71.0122
C1	1	Solidity	0.957983	0.950954
C1	1	Eccentricity	0.473671	0.675059
C1	1	Circularity	0.960115	0.8697
C1	1	X	345.904	343.854
C1	1	Y	154.991	155.799
C1	2	Area	2723	3428
C1	2	Perimeter	204.409	266.007
C1	2	Solidity	0.971459	0.907599
C1	2	Eccentricity	0.747363	0.828684
C1	2	Circularity	0.818949	0.608785
C1	2	X	412.431	411.346
C1	2	Y	211.525	216.553
C1	3	Area	592	682
C1	3	Perimeter	91.8406	97.397
C1	3	Solidity	0.954839	0.970128
C1	3	Eccentricity	0.551089	0.49055
C1	3	Circularity	0.881987	0.903448
C1	3	X	315.951	315.622
C1	3	Y	209.38	209.826
C1	4	Area	415	472
C1	4	Perimeter	73.1127	78.7696
C1	4	Solidity	0.974178	0.967213
C1	4	Eccentricity	0.463485	0.505843
C1	4	Circularity	0.975601	0.95595
C1	4	X	306.304	306.47
C1	4	Y	300.99	301.172
C1	5	Area	454	600
C1	5	Perimeter	79.598	89.0122
C1	5	Solidity	0.953782	0.970874
C1	5	Eccentricity	0.2686	0.35953
C1	5	Circularity	0.900454	0.951617
C1	5	X	18.9956	19.5667
C1	5	Y	312.996	312.202
C1	6	Area	223	368
C1	6	Perimeter	52.2843	69.3553
C1	6	Solidity	0.982379	0.965879
C1	6	Eccentricity	0.489322	0.462899
C1	6	Circularity	1.02511	0.961386
C1	6	X	219.224	218.712
C1	6	Y	315.511	314.891
C1	7	Area	376	475
C1	7	Perimeter	70.1838	79.598
C1	7	Solidity	0.966581	0.967413
C1	7	Eccentricity	0.58063	0.485952
C1	7	Circularity	0.959234	0.942105
C1	7	X	273.388	273.004
C1	7	Y	340.79	340.371
C1	8	Area	381	553
C1	8	Perimeter	73.3553	85.0122
C1	8	Solidity	0.959698	0.978761
C1	8	Eccentricity	0.708419	0.515565
C1	8	Circularity	0.889757	0.961552
C1	8	X	59.6509	60.3327
C1	8	Y	420.961	420.38
C1	9	Area	1002	715
C1	9	Perimeter	122.225	99.4975
C1	9	Solidity	0.950664	0.968835
C1	9	Eccentricity	0.704504	0.57917
C1	9	Circularity	0.842859	0.907594
C1	9	X	483.279	484.536
C1	9	Y	469.096	467.804
C2	0	Area	228	285
C2	0	Perimeter	56.3848	66.0416
C2	0	Solidity	0.974359	0.962838
C2	0	Eccentricity	0.606111	0.80401
C2	0	Circularity	0.9012	0.821144
C2	0	X	31.4518	31.7053
C2	0	Y	5.89912	5.77193
C2	1	Area	1132	1841
C2	1	Perimeter	126.326	180.468
C2	1	Solidity	0.977547	0.957358
C2	1	Eccentricity	0.251442	0.846969
C2	1	Circularity	0.891398	0.710335
C2	1	X	134.294	143.404
C2	1	Y	15.7509	15.0559
C2	2	Area	269	279
C2	2	Perimeter	64.0416	66.3848
C2	2	Solidity	0.981752	0.978947
C2	2	Eccentricity	0.808141	0.860375
C2	2	Circularity	0.824209	0.795568
C2	2	X	217.888	218.903
C2	2	Y	5.35688	5.18638
C2	3	Area	1056	1176
C2	3	Perimeter	120.326	125.154
C2	3	Solidity	0.975069	0.980817
C2	3	Eccentricity	0.467017	0.45326
C2	3	Circularity	0.916549	0.943464
C2	3	X	429.59	430.48
C2	3	Y	98.7358	98.4932
C2	4	Area	1232	1311
C2	4	Perimeter	135.296	135.539
C2	4	Solidity	0.95578	0.975446
C2	4	Eccentricity	0.720935	0.638463
C2	4	Circularity	0.845761	0.896775
C2	4	X	324.361	324.593
C2	4	Y	113.959	113.455
C2	5	Area	1035	1305
C2	5	Perimeter	122.225	139.054
C2	5	Solidity	0.974576	0.959559
C2	5	Eccentricity	0.722386	0.660348
C2	5	Circularity	0.870617	0.848115
C2	5	X	385.122	385.441
C2	5	Y	133.678	137.116
C2	6	Area	276	350
C2	6	Perimeter	59.4558	67.1127
C2	6	Solidity	0.975265	0.969529
C2	6	Eccentricity	0.484994	0.448437
C2	6	Circularity	0.981137	0.976492
C2	6	X	330.525	331.769
C2	6	Y	204.203	204.826
C2	7	Area	660	694
C2	7	Perimeter	99.1543	100.569
C2	7	Solidity	0.967742	0.961219
C2	7	Eccentricity	0.809061	0.741355
C2	7	Circularity	0.843588	0.862273
C2	7	X	116.176	116.888
C2	7	Y	244.832	246.02
C2	8	Area	348	486
C2	8	Perimeter	68.5269	79.598
C2	8	Solidity	0.961326	0.977867
C2	8	Eccentricity	0.331176	0.36145
C2	8	Circularity	0.931251	0.963922
C2	8	X	319.825	320.564
C2	8	Y	251.687	250.992
C2	9	Area	577	720
C2	9	Perimeter	87.8406	98.4264
C2	9	Solidity	0.97138	0.97166
C2	9	Eccentricity	0.545471	0.507347
C2	9	Circularity	0.939712	0.93394
C2	9	X	267.386	267.69
C2	9	Y	346.36	347.071
C2	10	Area	247	275
C2	10	Perimeter	55.799	59.4558
C2	10	Solidity	0.984064	0.961538
C2	10	Eccentricity	0.477222	0.351602
C2	10	Circularity	0.996906	0.977583
C2	10	X	335.931	335.469
C2	10	Y	487.004	486.775
C3	0	Area	928	897
C3	0	Perimeter	121.64	122.225
C3	0	Solidity	0.930792	0.91066
C3	0	Eccentricity	0.781347	0.790665
C3	0	Circularity	0.788148	0.754535
C3	0	X	99.6218	101.149
C3	0	Y	36.2295	36.5931
C3	1	Area	592	620
C3	1	Perimeter	91.8406	91.4975
C3	1	Solidity	0.954839	0.974843
C3	1	Eccentricity	0.317669	0.472098
C3	1	Circularity	0.881987	0.930643
C3	1	X	230.865	231.148
C3	1	Y	92.3226	92.6016
C3	2	Area	251	291
C3	2	Perimeter	56.8701	61.6985
C3	2	Solidity	0.965385	0.960396
C3	2	Eccentricity	0.578344	0.462255
C3	2	Circularity	0.975251	0.960625
C3	2	X	134.191	135.014
C3	2	Y	108.924	108.66
C3	3	Area	897	1409
C3	3	Perimeter	118.811	176.368
C3	3	Solidity	0.948203	0.834716
C3	3	Eccentricity	0.763543	0.822399
C3	3	Circularity	0.798523	0.569224
C3	3	X	281.184	275.617
C3	3	Y	116.581	111.414
C3	4	Area	651	738
C3	4	Perimeter	97.8406	103.74
C3	4	Solidity	0.953148	0.949807
C3	4	Eccentricity	0.707264	0.649067
C3	4	Circularity	0.854579	0.861733
C3	4	X	421.306	422.267
C3	4	Y	139.095	138.328
C3	5	Area	1595	1836
C3	5	Perimeter	150.711	161.782
C3	5	Solidity	0.973154	0.972973
C3	5	Eccentricity	0.683003	0.582549
C3	5	Circularity	0.882435	0.881502
C3	5	X	302.855	303.455
C3	5	Y	191.935	191.571
C3	6	Area	239	250
C3	6	Perimeter	56.2843	56.0416
C3	6	Solidity	0.959839	0.984252
C3	6	Eccentricity	0.556244	0.586552
C3	6	Circularity	0.948055	1.0003
C3	6	X	389.732	389.468
C3	6	Y	176.954	176.616
C3	7	Area	474	549
C3	7	Perimeter	79.598	88.0833
C3	7	Solidity	0.967347	0.964851
C3	7	Eccentricity	0.392798	0.630397
C3	7	Circularity	0.940122	0.889192
C3	7	X	103.3	101.756
C3	7	Y	238.494	238.769
C3	8	Area	303	338
C3	8	Perimeter	63.1127	65.6985
C3	8	Solidity	0.958861	0.974063
C3	8	Eccentricity	0.43707	0.536499
C3	8	Circularity	0.955914	0.984047
C3	8	X	155.881	156.488
C3	8	Y	307.413	307.062
C3	9	Area	320	403
C3	9	Perimeter	64.5269	73.0122
C3	9	Solidity	0.966767	0.964115
C3	9	Eccentricity	0.542032	0.4252
C3	9	Circularity	0.96578	0.950001
C3	9	X	431.3	431.73
C3	9	Y	314.684	314.057
C3	10	Area	360	215
C3	10	Perimeter	68.7696	53.6985
C3	10	Solidity	0.962567	0.951327
C3	10	Eccentricity	0.335307	0.576057
C3	10	Circularity	0.956577	0.936967
C3	10	X	253.117	253.665
C3	10	Y	320.461	319.795
C3	11	Area	681	845
C3	11	Perimeter	95.2548	106.326
C3	11	Solidity	0.968706	0.973502
C3	11	Eccentricity	0.227575	0.309842
C3	11	Circularity	0.943155	0.939266
C3	11	X	228.811	228.645
C3	11	Y	379.27	378.688
C3	12	Area	336	279
C3	12	Perimeter	66.2843	60.5269
C3	12	Solidity	0.965517	0.955479
C3	12	Eccentricity	0.408351	0.319082
C3	12	Circularity	0.961011	0.957011
C3	12	X	236.158	237.197
C3	12	Y	434.774	433.882
C3	13	Area	264	236
C3	13	Perimeter	58.2843	56.5269
C3	13	Solidity	0.96	0.951613
C3	13	Eccentricity	0.29074	0.476833
C3	13	Circularity	0.976587	0.928135
C3	13	X	249.155	249.814
C3	13	Y	456.837	458.212
C3	14	Area	284	327
C3	14	Perimeter	60.8701	66.5269
C3	14	Solidity	0.962712	0.953353
C3	14	Eccentricity	0.569099	0.313521
C3	14	Circularity	0.96321	0.928459
C3	14	X	405.535	403.709
C3	14	Y	485.915	486.202
C4	0	Area	429	520
C4	0	Perimeter	77.4558	85.6985
C4	0	Solidity	0.970588	0.979284
C4	0	Eccentricity	0.504749	0.613605
C4	0	Circularity	0.898584	0.889748
C4	0	X	46.2471	45.7712
C4	0	Y	9.64336	9.20192
C4	1	Area	780	882
C4	1	Perimeter	103.154	108.326
C4	1	Solidity	0.971357	0.974586
C4	1	Eccentricity	0.438656	0.459811
C4	1	Circularity	0.921148	0.944526
C4	1	X	151.392	152.734
C4	1	Y	50.6513	50.8469
C4	2	Area	282	354
C4	2	Perimeter	59.6985	67.1127
C4	2	Solidity	0.979167	0.972527
C4	2	Eccentricity	0.403343	0.309537
C4	2	Circularity	0.994334	0.987651
C4	2	X	45.4255	46.1893
C4	2	Y	185.819	185.322
C4	3	Area	1478	1624
C4	3	Perimeter	142.125	148.711
C4	3	Solidity	0.97816	0.979493
C4	3	Eccentricity	0.493159	0.410724
C4	3	Circularity	0.919484	0.922808
C4	3	X	453.636	453.686
C4	3	Y	268.471	268.032
C4	4	Area	360	412
C4	4	Perimeter	67.9411	72.7696
C4	4	Solidity	0.97561	0.971698
C4	4	Eccentricity	0.40389	0.374207
C4	4	Circularity	0.980047	0.977705
C4	4	X	49.3917	49.432
C4	4	Y	342.619	342.265
C4	5	Area	1063	1307
C4	5	Perimeter	119.983	141.439
C4	5	Solidity	0.974335	0.961737
C4	5	Eccentricity	0.343345	0.479486
C4	5	Circularity	0.927909	0.821012
C4	5	X	231.815	232.012
C4	5	Y	362.98	363.343
C5	0	Area	385	469
C5	0	Perimeter	71.0122	81.8406
C5	0	Solidity	0.967337	0.9591
C5	0	Eccentricity	0.437871	0.49749
C5	0	Circularity	0.959411	0.879923
C5	0	X	446.834	449.03
C5	0	Y	54.5091	55.1642
C5	1	Area	591	635
C5	1	Perimeter	88.669	93.9828
C5	1	Solidity	0.975248	0.962121
C5	1	Eccentricity	0.501987	0.510463
C5	1	Circularity	0.944612	0.903415
C5	1	X	189.359	191.039
C5	1	Y	76.2995	76.0425
C5	2	Area	506	933
C5	2	Perimeter	81.598	132.468
C5	2	Solidity	0.978723	0.906706
C5	2	Eccentricity	0.624755	0.892447
C5	2	Circularity	0.954996	0.668143
C5	2	X	59.4743	62.2208
C5	2	Y	81.0929	89.0965
C5	3	Area	799	994
C5	3	Perimeter	103.74	118.125
C5	3	Solidity	0.96966	0.970703
C5	3	Eccentricity	0.338005	0.099302
C5	3	Circularity	0.93296	0.895186
C5	3	X	424.587	424.881
C5	3	Y	206.315	206.095
C5	4	Area	962	1147
C5	4	Perimeter	115.397	124.811
C5	4	Solidity	0.970737	0.974511
C5	4	Eccentricity	0.57532	0.465661
C5	4	Circularity	0.907812	0.925265
C5	4	X	327.547	328.234
C5	4	Y	220.85	220.906
C5	5	Area	453	563
C5	5	Perimeter	76.7696	87.0122
C5	5	Solidity	0.974194	0.964041
C5	5	Eccentricity	0.44595	0.424182
C5	5	Circularity	0.965895	0.934454
C5	5	X	174.519	174.853
C5	5	Y	284.234	283.936
C5	6	Area	249	360
C5	6	Perimeter	56.6274	71.6985
C5	6	Solidity	0.96139	0.947368
C5	6	Eccentricity	0.567186	0.706702
C5	6	Circularity	0.975789	0.88002
C5	6	X	431.281	430.131
C5	6	Y	289.241	286.761
C5	7	Area	390	474
C5	7	Perimeter	72.5269	85.4975
C5	7	Solidity	0.958231	0.948
C5	7	Eccentricity	0.452151	0.728392
C5	7	Circularity	0.9317	0.814857
C5	7	X	496.969	495.392
C5	7	Y	317.918	316.857
C5	8	Area	831	821
C5	8	Perimeter	104.912	105.983
C5	8	Solidity	0.975352	0.971598
C5	8	Eccentricity	0.353657	0.470327
C5	8	Circularity	0.948775	0.918507
C5	8	X	482.555	482.203
C5	8	Y	418.929	419.203
C5	9	Area	423	484
C5	9	Perimeter	74.5269	80.4264
C5	9	Solidity	0.972414	0.964143
C5	9	Eccentricity	0.45394	0.370334
C5	9	Circularity	0.957027	0.940282
C5	9	X	57.5603	58.1777
C5	9	Y	467.106	466.835
C6	0	Area	1484	1467
C6	0	Perimeter	141.296	143.539
C6	0	Solidity	0.980185	0.972812
C6	0	Eccentricity	0.288232	0.459021
C6	0	Circularity	0.934074	0.894745
C6	0	X	129.895	132.384
C6	0	Y	54.8437	54.5358
C6	1	Area	1405	1684
C6	1	Perimeter	139.64	152.368
C6	1	Solidity	0.977051	0.98078
C6	1	Eccentricity	0.523167	0.442191
C6	1	Circularity	0.905459	0.911522
C6	1	X	223.51	223.592
C6	1	Y	158.863	159.27
C6	2	Area	237	384
C6	2	Perimeter	55.4558	76.669
C6	2	Solidity	0.955645	0.941176
C6	2	Eccentricity	0.499703	0.420793
C6	2	Circularity	0.96842	0.82092
C6	2	X	353.127	352.052
C6	2	Y	154.156	154.651
C6	3	Area	233	325
C6	3	Perimeter	54.0416	64.2843
C6	3	Solidity	0.970833	0.970149
C6	3	Eccentricity	0.421228	0.333889
C6	3	Circularity	1.00256	0.988289
C6	3	X	159.352	159.332
C6	3	Y	210.871	210.575
C6	4	Area	966	1301
C6	4	Perimeter	113.74	132.569
C6	4	Solidity	0.980711	0.978195
C6	4	Eccentricity	0.52546	0.335989
C6	4	Circularity	0.938339	0.930264
C6	4	X	54.9213	56.6856
C6	4	Y	294.083	291.859
C6	5	Area	359	638
C6	5	Perimeter	67.9411	96.0833
C6	5	Solidity	0.975543	0.95082
C6	5	Eccentricity	0.479649	0.681336
C6	5	Circularity	0.977325	0.868431
C6	5	X	346.663	349.433
C6	5	Y	383.109	385.719
C6	6	Area	1299	1418
C6	6	Perimeter	138.953	145.296
C6	6	Solidity	0.9789	0.954882
C6	6	Eccentricity	0.591565	0.614652
C6	6	Circularity	0.845437	0.844065
C6	6	X	435.266	435.787
C6	6	Y	401.272	400.819
C6	7	Area	287	272
C6	7	Perimeter	60.0416	58.8701
C6	7	Solidity	0.97619	0.964539
C6	7	Eccentricity	0.388657	0.409932
C6	7	Circularity	1.00043	0.986256
C6	7	X	118.843	120.103
C6	7	Y	396.125	395.809
C6	8	Area	724	951
C6	8	Perimeter	98.9117	114.326
C6	8	Solidity	0.971812	0.970408
C6	8	Eccentricity	0.607424	0.428319
C6	8	Circularity	0.929936	0.914326
C6	8	X	452.294	451.731
C6	8	Y	433.583	433.062
C6	9	Area	251	321
C6	9	Perimeter	56.8701	65.1127
C6	9	Solidity	0.965385	0.966867
C6	9	Eccentricity	0.372553	0.579764
C6	9	Circularity	0.975251	0.951445
C6	9	X	307.833	307.498
C6	9	Y	444.689	444.305
C6	10	Area	848	1118
C6	10	Perimeter	107.497	125.054
C6	10	Solidity	0.976959	0.967128
C6	10	Eccentricity	0.619762	0.60433
C6	10	Circularity	0.922166	0.898375
C6	10	X	27.5342	28.1181
C6	10	Y	469.736	469.493
C6	11	Area	1250	1279
C6	11	Perimeter	130.225	132.468
C6	11	Solidity	0.978857	0.973364
C6	11	Eccentricity	0.465201	0.439784
C6	11	Circularity	0.926251	0.915921
C6	11	X	73.6576	74.6271
C6	11	Y	493.206	493.059
Lung1	0	Area	3519	3673
Lung1	0	Perimeter	236.61	240.61
Lung1	0	Solidity	0.987374	0.98976
Lung1	0	Eccentricity	0.78354	0.787823
Lung1	0	Circularity	0.789882	0.797265
Lung1	0	X	142.553	142.292
Lung1	0	Y	21.584	22.0542
Lung1	1	Area	399	404
Lung1	1	Perimeter	75.4558	77.6985
Lung1	1	Solidity	0.970803	0.968825
Lung1	1	Eccentricity	0.511611	0.67457
Lung1	1	Circularity	0.880637	0.840942
Lung1	1	X	310.584	310.238
Lung1	1	Y	8.29574	7.68069
Lung1	2	Area	850	904
Lung1	2	Perimeter	108.912	112.083
Lung1	2	Solidity	0.971429	0.972043
Lung1	2	Eccentricity	0.667658	0.670775
Lung1	2	Circularity	0.900492	0.904267
Lung1	2	X	313.154	312.736
Lung1	2	Y	73.1612	73.1228
Lung1	3	Area	395	450
Lung1	3	Perimeter	71.6985	76.7696
Lung1	3	Solidity	0.970516	0.967742
Lung1	3	Eccentricity	0.431753	0.320165
Lung1	3	Circularity	0.965577	0.959499
Lung1	3	X	246.957	246.964
Lung1	3	Y	71.9013	71.3711
Lung1	4	Area	286	289
Lung1	4	Perimeter	73.4203	69.4558
Lung1	4	Solidity	0.966216	0.960133
Lung1	4	Eccentricity	0.912882	0.881836
Lung1	4	Circularity	0.66672	0.752818
Lung1	4	X	4.48951	5.14533
Lung1	4	Y	117.115	117.215
Lung1	5	Area	5847	6059
Lung1	5	Perimeter	288.25	290.978
Lung1	5	Solidity	0.982689	0.986808
Lung1	5	Eccentricity	0.231194	0.23777
Lung1	5	Circularity	0.884311	0.899273
Lung1	5	X	464.823	465.956
Lung1	5	Y	219.936	220.713
Lung1	6	Area	995	1105
Lung1	6	Perimeter	129.598	134.083
Lung1	6	Solidity	0.97549	0.97961
Lung1	6	Eccentricity	0.824399	0.822044
Lung1	6	Circularity	0.744452	0.772366
Lung1	6	X	10.6211	11.3113
Lung1	6	Y	205.795	205.468
Lung1	7	Area	422	413
Lung1	7	Perimeter	75.8406	75.8406
Lung1	7	Solidity	0.954751	0.969484
Lung1	7	Eccentricity	0.431011	0.501017
Lung1	7	Circularity	0.921974	0.902311
Lung1	7	X	125.635	126.496
Lung1	7	Y	215.486	215.247
Lung1	8	Area	247	343
Lung1	8	Perimeter	56.0416	67.1127
Lung1	8	Solidity	0.968627	0.960784
Lung1	8	Eccentricity	0.377071	0.286712
Lung1	8	Circularity	0.988292	0.956962
Lung1	8	X	166.964	166.781
Lung1	8	Y	221.729	221.539
Lung1	9	Area	855	925
Lung1	9	Perimeter	107.74	111.154
Lung1	9	Solidity	0.96829	0.975738
Lung1	9	Eccentricity	0.292589	0.206365
Lung1	9	Circularity	0.925595	0.940803
Lung1	9	X	22.5474	22.8195
Lung1	9	Y	261.517	260.733
Lung1	10	Area	3502	3546
Lung1	10	Perimeter	224.693	222.208
Lung1	10	Solidity	0.977939	0.983361
Lung1	10	Eccentricity	0.413841	0.409575
Lung1	10	Circularity	0.871656	0.902461
Lung1	10	X	94.2127	94.4478
Lung1	10	Y	287.591	286.914
Lung1	11	Area	944	1113
Lung1	11	Perimeter	113.255	124.083
Lung1	11	Solidity	0.976215	0.979754
Lung1	11	Eccentricity	0.255799	0.334423
Lung1	11	Circularity	0.924844	0.908403
Lung1	11	X	15.3633	15.9668
Lung1	11	Y	322.216	322.526
Lung1	12	Area	4031	4224
Lung1	12	Perimeter	244.451	248.693
Lung1	12	Solidity	0.966899	0.974844
Lung1	12	Eccentricity	0.398879	0.408331
Lung1	12	Circularity	0.847695	0.858233
Lung1	12	X	209.562	209.914
Lung1	12	Y	378.63	378.796
Lung1	13	Area	1558	1731
Lung1	13	Perimeter	146.953	156.267
Lung1	13	Solidity	0.971322	0.974662
Lung1	13	Eccentricity	0.386057	0.349108
Lung1	13	Circularity	0.906606	0.890784
Lung1	13	X	314.246	314.927
Lung1	13	Y	366.815	366.833
Lung1	14	Area	588	980
Lung1	14	Perimeter	97.6985	182.468
Lung1	14	Solidity	0.962357	0.804598
Lung1	14	Eccentricity	0.757305	0.961576
Lung1	14	Circularity	0.774126	0.369881
Lung1	14	X	8.91837	7.94388
Lung1	14	Y	405.09	393.745
Lung1	15	Area	1784	2247
Lung1	15	Perimeter	158.368	180.267
Lung1	15	Solidity	0.97062	0.966867
Lung1	15	Eccentricity	0.346238	0.319303
Lung1	15	Circularity	0.893866	0.868921
Lung1	15	X	87.9226	88.3476
Lung1	15	Y	416.777	416.816
Lung1	16	Area	2251	2277
Lung1	16	Perimeter	177.439	185.338
Lung1	16	Solidity	0.979121	0.940909
Lung1	16	Eccentricity	0.407594	0.516778
Lung1	16	Circularity	0.89844	0.832997
Lung1	16	X	137.406	136.047
Lung1	16	Y	438.849	439.133
Lung1	17	Area	894	1055
Lung1	17	Perimeter	112.225	120.468
Lung1	17	Solidity	0.969631	0.97235
Lung1	17	Eccentricity	0.556968	0.381915
Lung1	17	Circularity	0.892	0.913521
Lung1	17	X	170.321	169.071
Lung1	17	Y	459.921	459.87
Lung1	18	Area	1654	2143
Lung1	18	Perimeter	150.711	171.953
Lung1	18	Solidity	0.976387	0.980778
Lung1	18	Eccentricity	0.24508	0.377896
Lung1	18	Circularity	0.915076	0.910775
Lung1	18	X	73.7866	74.2226
Lung1	18	Y	468.123	467.585
Lung1	19	Area	1196	1226
Lung1	19	Perimeter	134.426	142.225
Lung1	19	Solidity	0.989247	0.969937
Lung1	19	Eccentricity	0.74002	0.742734
Lung1	19	Circularity	0.83171	0.761633
Lung1	19	X	40.4089	40.8181
Lung1	19	Y	498.112	497.84
Lung2	0	Area	241	208
Lung2	0	Perimeter	60.1421	52.9706
Lung2	0	Solidity	0.983673	0.976526
Lung2	0	Eccentricity	0.725895	0.684086
Lung2	0	Circularity	0.837277	0.931545
Lung2	0	X	7.63485	8.00481
Lung2	0	Y	6.28216	5.88942
Lung2	1	Area	1780	2134
Lung2	1	Perimeter	162.912	182.326
Lung2	1	Solidity	0.981798	0.980248
Lung2	1	Eccentricity	0.709425	0.754235
Lung2	1	Circularity	0.842802	0.806692
Lung2	1	X	155.73	155.313
Lung2	1	Y	16.5764	17.8707
Lung2	2	Area	1639	1676
Lung2	2	Perimeter	151.497	154.811
Lung2	2	Solidity	0.984976	0.976121
Lung2	2	Eccentricity	0.615592	0.60442
Lung2	2	Circularity	0.897383	0.878778
Lung2	2	X	460.14	460.13
Lung2	2	Y	22.8408	22.9922
Lung2	3	Area	3611	3905
Lung2	3	Perimeter	227.522	236.007
Lung2	3	Solidity	0.97384	0.978942
Lung2	3	Eccentricity	0.380619	0.405861
Lung2	3	Circularity	0.876579	0.88101
Lung2	3	X	389.006	388.906
Lung2	3	Y	44.1055	44.623
Lung2	4	Area	882	1802
Lung2	4	Perimeter	115.74	159.782
Lung2	4	Solidity	0.942308	0.973528
Lung2	4	Eccentricity	0.566701	0.637775
Lung2	4	Circularity	0.827391	0.886973
Lung2	4	X	82.5159	75.2031
Lung2	4	Y	21.8776	24.6515
Lung2	5	Area	1786	2024
Lung2	5	Perimeter	155.782	170.024
Lung2	5	Solidity	0.97863	0.972142
Lung2	5	Eccentricity	0.316405	0.317736
Lung2	5	Circularity	0.924822	0.879828
Lung2	5	X	200.574	202.344
Lung2	5	Y	44.3488	44.2248
Lung2	6	Area	1095	1020
Lung2	6	Perimeter	121.64	118.225
Lung2	6	Solidity	0.976806	0.974212
Lung2	6	Eccentricity	0.411846	0.467482
Lung2	6	Circularity	0.929981	0.91704
Lung2	6	X	263.062	263.22
Lung2	6	Y	44.7881	44.3196
Lung2	7	Area	1763	2691
Lung2	7	Perimeter	153.782	266.143
Lung2	7	Solidity	0.981626	0.862777
Lung2	7	Eccentricity	0.317103	0.844665
Lung2	7	Circularity	0.936812	0.477411
Lung2	7	X	314.784	312.556
Lung2	7	Y	53.2354	44.204
Lung2	8	Area	417	398
Lung2	8	Perimeter	73.3553	71.3553
Lung2	8	Solidity	0.974299	0.97549
Lung2	8	Eccentricity	0.423991	0.379732
Lung2	8	Circularity	0.973828	0.982291
Lung2	8	X	36.6787	36.6985
Lung2	8	Y	59.0024	59.2714
Lung2	9	Area	1415	1313
Lung2	9	Perimeter	137.64	135.539
Lung2	9	Solidity	0.979917	0.974759
Lung2	9	Eccentricity	0.195443	0.337691
Lung2	9	Circularity	0.938598	0.898143
Lung2	9	X	230.194	230.337
Lung2	9	Y	83.412	83.9718
Lung2	10	Area	1093	1084
Lung2	10	Perimeter	120.569	121.154
Lung2	10	Solidity	0.978514	0.97307
Lung2	10	Eccentricity	0.137989	0.266448
Lung2	10	Circularity	0.944848	0.928028
Lung2	10	X	282.157	282.685
Lung2	10	Y	89.0439	88.9926
Lung2	11	Area	6232	7100
Lung2	11	Perimeter	300.25	347.262
Lung2	11	Solidity	0.979104	0.957131
Lung2	11	Eccentricity	0.62662	0.593847
Lung2	11	Circularity	0.868704	0.739867
Lung2	11	X	459.531	461.096
Lung2	11	Y	126.362	126.529
Lung2	12	Area	592	586
Lung2	12	Perimeter	87.598	87.8406
Lung2	12	Solidity	0.976898	0.971808
Lung2	12	Eccentricity	0.085801	0.314959
Lung2	12	Circularity	0.96949	0.95437
Lung2	12	X	399.188	400.602
Lung2	12	Y	102.882	103.157
Lung2	13	Area	1818	1853
Lung2	13	Perimeter	156.953	165.539
Lung2	13	Solidity	0.983766	0.955647
Lung2	13	Eccentricity	0.311195	0.391968
Lung2	13	Circularity	0.927391	0.849736
Lung2	13	X	34.1139	34.1403
Lung2	13	Y	116.993	116.632
Lung2	14	Area	803	817
Lung2	14	Perimeter	102.669	106.083
Lung2	14	Solidity	0.978076	0.965721
Lung2	14	Eccentricity	0.2434	0.443825
Lung2	14	Circularity	0.957296	0.912301
Lung2	14	X	381.198	381.4
Lung2	14	Y	137.347	137.996
Lung2	15	Area	3339	3886
Lung2	15	Perimeter	221.823	239.137
Lung2	15	Solidity	0.96895	0.965226
Lung2	15	Eccentricity	0.644634	0.627964
Lung2	15	Circularity	0.85273	0.853923
Lung2	15	X	321.43	321.9
Lung2	15	Y	162.201	161.727
Lung2	16	Area	1286	1547
Lung2	16	Perimeter	130.225	144.953
Lung2	16	Solidity	0.98318	0.976641
Lung2	16	Eccentricity	0.155025	0.300275
Lung2	16	Circularity	0.952927	0.925218
Lung2	16	X	263.5	264.881
Lung2	16	Y	152.53	152.646
Lung2	17	Area	497	855
Lung2	17	Perimeter	82.7696	110.569
Lung2	17	Solidity	0.955769	0.965011
Lung2	17	Eccentricity	0.451392	0.371177
Lung2	17	Circularity	0.911643	0.878846
Lung2	17	X	49.6942	49.2456
Lung2	17	Y	150.131	148.703
Lung2	18	Area	1178	840
Lung2	18	Perimeter	127.64	110.569
Lung2	18	Solidity	0.971947	0.954545
Lung2	18	Eccentricity	0.212234	0.249722
Lung2	18	Circularity	0.908624	0.863428
Lung2	18	X	18.4992	19.1452
Lung2	18	Y	158.06	160.543
Lung2	19	Area	732	674
Lung2	19	Perimeter	99.2548	97.2548
Lung2	19	Solidity	0.968254	0.965616
Lung2	19	Eccentricity	0.258866	0.356669
Lung2	19	Circularity	0.933722	0.895462
Lung2	19	X	375	376.131
Lung2	19	Y	169.54	169.175
Lung2	20	Area	580	581
Lung2	20	Perimeter	89.4975	87.0122
Lung2	20	Solidity	0.960265	0.974832
Lung2	20	Eccentricity	0.495016	0.30707
Lung2	20	Circularity	0.909947	0.96433
Lung2	20	X	118.533	119.028
Lung2	20	Y	174.769	174.866
Lung2	21	Area	524	648
Lung2	21	Perimeter	81.9411	99.0122
Lung2	21	Solidity	0.977612	0.931034
Lung2	21	Eccentricity	0.4061	0.513756
Lung2	21	Circularity	0.980703	0.83063
Lung2	21	X	166.5	168.748
Lung2	21	Y	177.5	178.498
Lung2	22	Area	1643	1760
Lung2	22	Perimeter	149.296	160.024
Lung2	22	Solidity	0.979142	0.974529
Lung2	22	Eccentricity	0.110117	0.277196
Lung2	22	Circularity	0.926293	0.863675
Lung2	22	X	234.357	234.507
Lung2	22	Y	194.83	195.359
Lung2	23	Area	4165	4580
Lung2	23	Perimeter	261.622	268.693
Lung2	23	Solidity	0.943802	0.955162
Lung2	23	Eccentricity	0.674086	0.666809
Lung2	23	Circularity	0.764672	0.797189
Lung2	23	X	31.3868	32.3557
Lung2	23	Y	235.61	235.815
Lung2	24	Area	1052	990
Lung2	24	Perimeter	117.74	114.569
Lung2	24	Solidity	0.979516	0.977295
Lung2	24	Eccentricity	0.146463	0.372905
Lung2	24	Circularity	0.953623	0.947795
Lung2	24	X	466.5	466.848
Lung2	24	Y	214.726	214.577
Lung2	25	Area	1468	1944
Lung2	25	Perimeter	139.64	165.439
Lung2	25	Solidity	0.984574	0.977376
Lung2	25	Eccentricity	0.372513	0.459518
Lung2	25	Circularity	0.94606	0.89255
Lung2	25	X	84.9952	90.1698
Lung2	25	Y	220.929	224.229
Lung2	26	Area	1679	1824
Lung2	26	Perimeter	151.196	157.196
Lung2	26	Solidity	0.980724	0.980118
Lung2	26	Eccentricity	0.231411	0.307213
Lung2	26	Circularity	0.922954	0.927581
Lung2	26	X	308.235	308.454
Lung2	26	Y	233.142	233.476
Lung2	27	Area	4221	4451
Lung2	27	Perimeter	240.794	255.315
Lung2	27	Solidity	0.985985	0.9653
Lung2	27	Eccentricity	0.202641	0.357479
Lung2	27	Circularity	0.914817	0.858056
Lung2	27	X	136.206	138.196
Lung2	27	Y	252.041	252.567
Lung2	28	Area	2388	2402
Lung2	28	Perimeter	180.51	180.51
Lung2	28	Solidity	0.980698	0.982413
Lung2	28	Eccentricity	0.239608	0.163855
Lung2	28	Circularity	0.920965	0.926365
Lung2	28	X	385.326	385.632
Lung2	28	Y	245.868	245.469
Lung2	29	Area	566	601
Lung2	29	Perimeter	86.1838	90.0833
Lung2	29	Solidity	0.975862	0.967794
Lung2	29	Eccentricity	0.562666	0.280313
Lung2	29	Circularity	0.957581	0.930671
Lung2	29	X	451.39	452.604
Lung2	29	Y	263.871	263.87
Lung2	30	Area	1261	1331
Lung2	30	Perimeter	129.882	135.882
Lung2	30	Solidity	0.976762	0.974378
Lung2	30	Eccentricity	0.175435	0.260845
Lung2	30	Circularity	0.939345	0.905863
Lung2	30	X	186.274	186.747
Lung2	30	Y	284.628	284.477
Lung2	31	Area	2716	2465
Lung2	31	Perimeter	270.338	207.397
Lung2	31	Solidity	0.897851	0.972003
Lung2	31	Eccentricity	0.671162	0.882827
Lung2	31	Circularity	0.467009	0.720148
Lung2	31	X	490.938	494.953
Lung2	31	Y	313.771	313.612
Lung2	32	Area	2114	2305
Lung2	32	Perimeter	169.439	180.995
Lung2	32	Solidity	0.982799	0.978353
Lung2	32	Eccentricity	0.330345	0.269318
Lung2	32	Circularity	0.925316	0.884195
Lung2	32	X	72.0199	72.1271
Lung2	32	Y	307.885	307.768
Lung2	33	Area	879	940
Lung2	33	Perimeter	107.497	113.397
Lung2	33	Solidity	0.979933	0.971074
Lung2	33	Eccentricity	0.059928	0.286891
Lung2	33	Circularity	0.955877	0.918618
Lung2	33	X	298.218	298.426
Lung2	33	Y	299.245	298.815
Lung2	34	Area	636	607
Lung2	34	Perimeter	91.0122	89.4975
Lung2	34	Solidity	0.976959	0.974318
Lung2	34	Eccentricity	0.053615	0.33114
Lung2	34	Circularity	0.964868	0.952307
Lung2	34	X	373.242	373.198
Lung2	34	Y	297.695	297.535
Lung2	35	Area	2399	2737
Lung2	35	Perimeter	180.51	194.51
Lung2	35	Solidity	0.983197	0.979249
Lung2	35	Eccentricity	0.261891	0.367475
Lung2	35	Circularity	0.925208	0.90908
Lung2	35	X	424.279	424.605
Lung2	35	Y	340.307	340.09
Lung2	36	Area	817	677
Lung2	36	Perimeter	104.083	95.8406
Lung2	36	Solidity	0.973778	0.968526
Lung2	36	Eccentricity	0.329661	0.37675
Lung2	36	Circularity	0.947698	0.926188
Lung2	36	X	364	364.391
Lung2	36	Y	331.198	330.9
Lung2	37	Area	3077	3296
Lung2	37	Perimeter	205.581	214.995
Lung2	37	Solidity	0.983696	0.980661
Lung2	37	Eccentricity	0.495411	0.47303
Lung2	37	Circularity	0.914898	0.896067
Lung2	37	X	326.989	327.391
Lung2	37	Y	363.415	363.565
Lung2	38	Area	804	903
Lung2	38	Perimeter	102.669	111.64
Lung2	38	Solidity	0.980488	0.972013
Lung2	38	Eccentricity	0.353485	0.315586
Lung2	38	Circularity	0.958488	0.91046
Lung2	38	X	215.184	215.646
Lung2	38	Y	358.466	358.886
Lung2	39	Area	2749	3425
Lung2	39	Perimeter	201.823	221.38
Lung2	39	Solidity	0.975861	0.976062
Lung2	39	Eccentricity	0.612036	0.597337
Lung2	39	Circularity	0.848089	0.878203
Lung2	39	X	124.234	124.269
Lung2	39	Y	386.175	386.001
Lung2	40	Area	1642	2924
Lung2	40	Perimeter	151.054	259.522
Lung2	40	Solidity	0.9768	0.83519
Lung2	40	Eccentricity	0.569227	0.80637
Lung2	40	Circularity	0.904315	0.545556
Lung2	40	X	52.1754	42.0971
Lung2	40	Y	396.247	396.971
Lung2	41	Area	1015	1014
Lung2	41	Perimeter	115.74	119.296
Lung2	41	Solidity	0.97973	0.975
Lung2	41	Eccentricity	0.229379	0.203506
Lung2	41	Circularity	0.952156	0.89535
Lung2	41	X	411.202	411.034
Lung2	41	Y	391.7	392.493
Lung2	42	Area	908	948
Lung2	42	Perimeter	110.083	114.225
Lung2	42	Solidity	0.977395	0.966361
Lung2	42	Eccentricity	0.312072	0.26784
Lung2	42	Circularity	0.941571	0.913046
Lung2	42	X	217.811	217.799
Lung2	42	Y	396.764	396.891
Lung2	43	Area	1548	1647
Lung2	43	Perimeter	144.468	150.61
Lung2	43	Solidity	0.979127	0.979774
Lung2	43	Eccentricity	0.099558	0.204568
Lung2	43	Circularity	0.932046	0.91242
Lung2	43	X	272.776	272.784
Lung2	43	Y	410.66	410.847
Lung2	44	Area	3387	3874
Lung2	44	Perimeter	219.622	235.865
Lung2	44	Solidity	0.980318	0.981505
Lung2	44	Eccentricity	0.444563	0.338685
Lung2	44	Circularity	0.882413	0.875069
Lung2	44	X	467.396	468.033
Lung2	44	Y	438.443	438.6
Lung2	45	Area	1522	2663
Lung2	45	Perimeter	144.711	240.693
Lung2	45	Solidity	0.975641	0.872829
Lung2	45	Eccentricity	0.523042	0.846478
Lung2	45	Circularity	0.913321	0.577634
Lung2	45	X	355.922	360.604
Lung2	45	Y	430.078	420.706
Lung2	46	Area	910	995
Lung2	46	Perimeter	110.669	117.154
Lung2	46	Solidity	0.976395	0.973581
Lung2	46	Eccentricity	0.287548	0.44515
Lung2	46	Circularity	0.933682	0.910996
Lung2	46	X	110.22	110.902
Lung2	46	Y	438.108	437.001
Lung2	47	Area	1272	1177
Lung2	47	Perimeter	132.225	125.296
Lung2	47	Solidity	0.976209	0.978387
Lung2	47	Eccentricity	0.294046	0.351197
Lung2	47	Circularity	0.914255	0.942125
Lung2	47	X	35.8766	36.2328
Lung2	47	Y	449.701	449.421
Lung2	48	Area	4630	5500
Lung2	48	Perimeter	259.338	305.037
Lung2	48	Solidity	0.983015	0.958355
Lung2	48	Eccentricity	0.608252	0.711746
Lung2	48	Circularity	0.865084	0.742795
Lung2	48	X	211.014	213.34
Lung2	48	Y	481.519	480.375
Lung2	49	Area	3083	3280
Lung2	49	Perimeter	207.581	217.338
Lung2	49	Solidity	0.980286	0.977937
Lung2	49	Eccentricity	0.361441	0.216481
Lung2	49	Circularity	0.899103	0.872594
Lung2	49	X	386.375	386.518
Lung2	49	Y	481.532	481.905
Lung2	50	Area	723	700
Lung2	50	Perimeter	98.8701	97.9411
Lung2	50	Solidity	0.989056	0.979021
Lung2	50	Eccentricity	0.543636	0.492573
Lung2	50	Circularity	0.929434	0.917018
Lung2	50	X	11.7538	12.1386
Lung2	50	Y	480.939	481.017
Lung2	51	Area	721	742
Lung2	51	Perimeter	97.598	101.154
Lung2	51	Solidity	0.975643	0.968668
Lung2	51	Eccentricity	0.311353	0.402145
Lung2	51	Circularity	0.951182	0.911265
Lung2	51	X	71.7781	72.0526
Lung2	51	Y	481.003	481.381
Lung2	52	Area	1041	1045
Lung2	52	Perimeter	134.669	132.083
Lung2	52	Solidity	0.982075	0.982143
Lung2	52	Eccentricity	0.868954	0.855155
Lung2	52	Circularity	0.721315	0.752715
Lung2	52	X	318.637	318.873
Lung2	52	Y	500.939	500.621
Lung2	53	Area	475	469
Lung2	53	Perimeter	82.6274	82.2843
Lung2	53	Solidity	0.979381	0.975052
Lung2	53	Eccentricity	0.656036	0.614513
Lung2	53	Circularity	0.874289	0.87046
Lung2	53	X	498.992	499.499
Lung2	53	Y	502.295	501.67
Lung3	0	Area	554	508
Lung3	0	Perimeter	106.527	97.9411
Lung3	0	Solidity	0.966841	0.976923
Lung3	0	Eccentricity	0.927849	0.908716
Lung3	0	Circularity	0.613481	0.665493
Lung3	0	X	351.785	351.97
Lung3	0	Y	6.18051	6.27756
Lung3	1	Area	1968	2159
Lung3	1	Perimeter	166.953	171.439
Lung3	1	Solidity	0.970893	0.98181
Lung3	1	Eccentricity	0.501702	0.417655
Lung3	1	Circularity	0.887248	0.923093
Lung3	1	X	199.144	197.472
Lung3	1	Y	25.343	23.3423
Lung3	2	Area	2539	2601
Lung3	2	Perimeter	187.095	188.995
Lung3	2	Solidity	0.979931	0.982993
Lung3	2	Eccentricity	0.393402	0.333736
Lung3	2	Circularity	0.911478	0.915061
Lung3	2	X	297.275	297.677
Lung3	2	Y	40.9669	41.1499
Lung3	3	Area	1173	1277
Lung3	3	Perimeter	128.468	130.811
Lung3	3	Solidity	0.971831	0.986862
Lung3	3	Eccentricity	0.57968	0.612956
Lung3	3	Circularity	0.893136	0.937802
Lung3	3	X	121.852	122.265
Lung3	3	Y	44.3666	44.202
Lung3	4	Area	1557	1605
Lung3	4	Perimeter	145.882	148.024
Lung3	4	Solidity	0.973734	0.978659
Lung3	4	Eccentricity	0.190699	0.255786
Lung3	4	Circularity	0.919377	0.920488
Lung3	4	X	246.295	246.092
Lung3	4	Y	83.8703	83.4193
Lung3	5	Area	3198	3388
Lung3	5	Perimeter	218.551	224.693
Lung3	5	Solidity	0.960938	0.972166
Lung3	5	Eccentricity	0.703144	0.690162
Lung3	5	Circularity	0.841359	0.843281
Lung3	5	X	462.44	462.506
Lung3	5	Y	112.418	113.32
Lung3	6	Area	1981	2092
Lung3	6	Perimeter	163.782	170.51
Lung3	6	Solidity	0.980208	0.978485
Lung3	6	Eccentricity	0.274796	0.362314
Lung3	6	Circularity	0.928033	0.904219
Lung3	6	X	84.7385	84.9842
Lung3	6	Y	105.877	105.799
Lung3	7	Area	890	967
Lung3	7	Perimeter	109.397	114.912
Lung3	7	Solidity	0.973742	0.973817
Lung3	7	Eccentricity	0.455441	0.396087
Lung3	7	Circularity	0.934521	0.920254
Lung3	7	X	314.198	315.04
Lung3	7	Y	102.087	102.046
Lung3	8	Area	1998	1996
Lung3	8	Perimeter	164.368	168.167
Lung3	8	Solidity	0.982301	0.975085
Lung3	8	Eccentricity	0.317522	0.38049
Lung3	8	Circularity	0.929337	0.886934
Lung3	8	X	152.353	152.103
Lung3	8	Y	117.411	117.323
Lung3	9	Area	1038	2278
Lung3	9	Perimeter	118.811	224.208
Lung3	9	Solidity	0.970093	0.854143
Lung3	9	Eccentricity	0.420201	0.88256
Lung3	9	Circularity	0.924044	0.569457
Lung3	9	X	219.666	234.244
Lung3	9	Y	131.125	135.919
Lung3	10	Area	1372	1353
Lung3	10	Perimeter	137.054	136.125
Lung3	10	Solidity	0.978602	0.974082
Lung3	10	Eccentricity	0.259048	0.302741
Lung3	10	Circularity	0.917871	0.917556
Lung3	10	X	379.796	380.364
Lung3	10	Y	158.773	159.262
Lung3	11	Area	3062	3219
Lung3	11	Perimeter	214.368	228.51
Lung3	11	Solidity	0.966846	0.964061
Lung3	11	Eccentricity	0.60012	0.661135
Lung3	11	Circularity	0.837331	0.774679
Lung3	11	X	481.446	479.958
Lung3	11	Y	169.917	173.176
Lung3	12	Area	5224	5881
Lung3	12	Perimeter	302.007	309.179
Lung3	12	Solidity	0.945349	0.95735
Lung3	12	Eccentricity	0.685701	0.636309
Lung3	12	Circularity	0.719745	0.773111
Lung3	12	X	132.994	133.395
Lung3	12	Y	179.787	179.327
Lung3	13	Area	4374	4552
Lung3	13	Perimeter	246.794	253.765
Lung3	13	Solidity	0.982259	0.983791
Lung3	13	Eccentricity	0.514083	0.509328
Lung3	13	Circularity	0.902443	0.888281
Lung3	13	X	231.285	231.61
Lung3	13	Y	207.571	208.286
Lung3	14	Area	1355	1420
Lung3	14	Perimeter	136.225	139.64
Lung3	14	Solidity	0.976225	0.975945
Lung3	14	Eccentricity	0.41252	0.368554
Lung3	14	Circularity	0.917557	0.915126
Lung3	14	X	18.5609	19.6183
Lung3	14	Y	202.438	202.43
Lung3	15	Area	1372	1443
Lung3	15	Perimeter	135.64	143.711
Lung3	15	Solidity	0.977208	0.97041
Lung3	15	Eccentricity	0.370367	0.315206
Lung3	15	Circularity	0.937111	0.878007
Lung3	15	X	75.8222	76.3257
Lung3	15	Y	206.668	206.033
Lung3	16	Area	790	780
Lung3	16	Perimeter	103.74	103.154
Lung3	16	Solidity	0.97171	0.975
Lung3	16	Eccentricity	0.271737	0.52939
Lung3	16	Circularity	0.922451	0.921148
Lung3	16	X	285.708	286.904
Lung3	16	Y	219.847	219.865
Lung3	17	Area	2306	2305
Lung3	17	Perimeter	178.51	177.338
Lung3	17	Solidity	0.980859	0.981269
Lung3	17	Eccentricity	0.329917	0.177519
Lung3	17	Circularity	0.909381	0.921036
Lung3	17	X	422.313	422.192
Lung3	17	Y	238.402	238.255
Lung3	18	Area	790	747
Lung3	18	Perimeter	102.569	100.326
Lung3	18	Solidity	0.977723	0.973924
Lung3	18	Eccentricity	0.379574	0.41773
Lung3	18	Circularity	0.943645	0.932619
Lung3	18	X	40.7975	42.4431
Lung3	18	Y	234.533	235.099
Lung3	19	Area	1630	1652
Lung3	19	Perimeter	148.468	151.782
Lung3	19	Solidity	0.979567	0.972909
Lung3	19	Eccentricity	0.299946	0.263501
Lung3	19	Circularity	0.929248	0.901116
Lung3	19	X	165.543	166.426
Lung3	19	Y	256.56	256.703
Lung3	20	Area	2945	2963
Lung3	20	Perimeter	202.167	202.167
Lung3	20	Solidity	0.981013	0.982427
Lung3	20	Eccentricity	0.446463	0.442695
Lung3	20	Circularity	0.905475	0.91101
Lung3	20	X	337.404	337.498
Lung3	20	Y	277.916	277.85
Lung3	21	Area	977	1008
Lung3	21	Perimeter	116.811	121.054
Lung3	21	Solidity	0.972139	0.96
Lung3	21	Eccentricity	0.430853	0.326663
Lung3	21	Circularity	0.899778	0.864397
Lung3	21	X	243.004	243.277
Lung3	21	Y	272.098	273.039
Lung3	22	Area	1005	1031
Lung3	22	Perimeter	117.882	118.225
Lung3	22	Solidity	0.972894	0.971725
Lung3	22	Eccentricity	0.434125	0.436806
Lung3	22	Circularity	0.908823	0.92693
Lung3	22	X	192.662	192.926
Lung3	22	Y	287.495	287.615
Lung3	23	Area	982	1037
Lung3	23	Perimeter	114.569	123.089
Lung3	23	Solidity	0.979063	0.954002
Lung3	23	Eccentricity	0.463076	0.510775
Lung3	23	Circularity	0.940136	0.860097
Lung3	23	X	259.706	260.392
Lung3	23	Y	304.829	304.844
Lung3	24	Area	711	788
Lung3	24	Perimeter	98.9117	101.74
Lung3	24	Solidity	0.962111	0.976456
Lung3	24	Eccentricity	0.383611	0.31097
Lung3	24	Circularity	0.913239	0.956647
Lung3	24	X	418.075	418.574
Lung3	24	Y	329.412	329.557
Lung3	25	Area	822	898
Lung3	25	Perimeter	111.355	117.012
Lung3	25	Solidity	0.978571	0.97928
Lung3	25	Eccentricity	0.769364	0.755485
Lung3	25	Circularity	0.833028	0.824184
Lung3	25	X	10.4319	11.0379
Lung3	25	Y	338.551	338.347
Lung3	26	Area	360	309
Lung3	26	Perimeter	86.8701	75.4558
Lung3	26	Solidity	0.96	0.959627
Lung3	26	Eccentricity	0.931227	0.918073
Lung3	26	Circularity	0.599476	0.681997
Lung3	26	X	506.222	506.282
Lung3	26	Y	343.664	343.877
Lung3	27	Area	551	663
Lung3	27	Perimeter	84.4264	94.3259
Lung3	27	Solidity	0.975221	0.973568
Lung3	27	Eccentricity	0.409543	0.313876
Lung3	27	Circularity	0.971415	0.9364
Lung3	27	X	124.154	124.504
Lung3	27	Y	341.762	340.937
Lung3	28	Area	861	905
Lung3	28	Perimeter	108.326	111.983
Lung3	28	Solidity	0.969595	0.963791
Lung3	28	Eccentricity	0.338471	0.386267
Lung3	28	Circularity	0.922037	0.906893
Lung3	28	X	462.966	463.545
Lung3	28	Y	385.767	385.472
Lung3	29	Area	4088	4132
Lung3	29	Perimeter	241.38	243.622
Lung3	29	Solidity	0.982456	0.977988
Lung3	29	Eccentricity	0.622268	0.655661
Lung3	29	Circularity	0.881697	0.874855
Lung3	29	X	367.331	367.288
Lung3	29	Y	409.755	409.571
Lung3	30	Area	1423	1477
Lung3	30	Perimeter	138.125	140.953
Lung3	30	Solidity	0.982057	0.978794
Lung3	30	Eccentricity	0.29348	0.341275
Lung3	30	Circularity	0.937283	0.9342
Lung3	30	X	281.586	282.037
Lung3	30	Y	396.628	397.031
Lung3	31	Area	2224	2361
Lung3	31	Perimeter	174.267	185.989
Lung3	31	Solidity	0.978012	0.968814
Lung3	31	Eccentricity	0.362433	0.122373
Lung3	31	Circularity	0.920268	0.857693
Lung3	31	X	425.019	424.313
Lung3	31	Y	410.976	410.848
Lung3	32	Area	1007	1181
Lung3	32	Perimeter	117.397	127.054
Lung3	32	Solidity	0.974831	0.973619
Lung3	32	Eccentricity	0.345748	0.421214
Lung3	32	Circularity	0.918175	0.919357
Lung3	32	X	84.4131	85.9356
Lung3	32	Y	411.09	411.262
Lung3	33	Area	1792	1803
Lung3	33	Perimeter	166.083	162.326
Lung3	33	Solidity	0.984615	0.987404
Lung3	33	Eccentricity	0.750248	0.752341
Lung3	33	Circularity	0.816387	0.859864
Lung3	33	X	495.061	494.83
Lung3	33	Y	423.421	422.6
Lung3	34	Area	1281	1371
Lung3	34	Perimeter	131.882	137.539
Lung3	34	Solidity	0.976372	0.975107
Lung3	34	Eccentricity	0.417347	0.364157
Lung3	34	Circularity	0.925521	0.910741
Lung3	34	X	40.3318	40.8614
Lung3	34	Y	437.446	436.957
Lung3	35	Area	835	835
Lung3	35	Perimeter	106.669	104.326
Lung3	35	Solidity	0.97093	0.978898
Lung3	35	Eccentricity	0.381508	0.274997
Lung3	35	Circularity	0.922188	0.964078
Lung3	35	X	294.527	294.163
Lung3	35	Y	440.116	440.595
Lung3	36	Area	941	904
Lung3	36	Perimeter	113.397	109.74
Lung3	36	Solidity	0.970103	0.976242
Lung3	36	Eccentricity	0.323317	0.297016
Lung3	36	Circularity	0.919595	0.943295
Lung3	36	X	92.6366	93.7257
Lung3	36	Y	461.714	461.799
Lung3	37	Area	965	950
Lung3	37	Perimeter	114.669	113.397
Lung3	37	Solidity	0.973764	0.977366
Lung3	37	Eccentricity	0.517828	0.48229
Lung3	37	Circularity	0.922242	0.92839
Lung3	37	X	56.715	58.0211
Lung3	37	Y	478.642	478.594
Lung3	38	Area	522	509
Lung3	38	Perimeter	82.7696	84.4264
Lung3	38	Solidity	0.975701	0.960377
Lung3	38	Eccentricity	0.218794	0.35163
Lung3	38	Circularity	0.957501	0.897369
Lung3	38	X	498.065	498.297
Lung3	38	Y	478.724	478.906
Lung3	39	Area	1164	1095
Lung3	39	Perimeter	126.125	120.811
Lung3	39	Solidity	0.972431	0.979428
Lung3	39	Eccentricity	0.463616	0.314466
Lung3	39	Circularity	0.91952	0.942779
Lung3	39	X	342.62	342.407
Lung3	39	Y	486.772	486.596
Lung3	40	Area	573	556
Lung3	40	Perimeter	103.941	100.184
Lung3	40	Solidity	0.979487	0.9806
Lung3	40	Eccentricity	0.908605	0.899755
Lung3	40	Circularity	0.666484	0.696129
Lung3	40	X	222.974	222.362
Lung3	40	Y	504.342	504.174
Lung4	0	Area	923	930
Lung4	0	Perimeter	118.527	120.184
Lung4	0	Solidity	0.980871	0.983087
Lung4	0	Eccentricity	0.734511	0.752164
Lung4	0	Circularity	0.825615	0.809098
Lung4	0	X	18.6446	18.8849
Lung4	0	Y	11.4496	11.3409
Lung4	1	Area	2555	2895
Lung4	1	Perimeter	187.238	229.823
Lung4	1	Solidity	0.983827	0.926104
Lung4	1	Eccentricity	0.331991	0.570242
Lung4	1	Circularity	0.91583	0.688763
Lung4	1	X	169.63	167.866
Lung4	1	Y	31.0008	29.1596
Lung4	2	Area	344	310
Lung4	2	Perimeter	68.8701	66.6274
Lung4	2	Solidity	0.980057	0.96875
Lung4	2	Eccentricity	0.710799	0.773273
Lung4	2	Circularity	0.911397	0.877537
Lung4	2	X	448.372	448
Lung4	2	Y	7.04942	6.32258
Lung4	3	Area	314	366
Lung4	3	Perimeter	63.1127	68.7696
Lung4	3	Solidity	0.975155	0.968254
Lung4	3	Eccentricity	0.449694	0.295981
Lung4	3	Circularity	0.990618	0.97252
Lung4	3	X	477.29	477.421
Lung4	3	Y	25.8631	25.6175
Lung4	4	Area	766	907
Lung4	4	Perimeter	100.326	109.74
Lung4	4	Solidity	0.978289	0.975269
Lung4	4	Eccentricity	0.374343	0.347484
Lung4	4	Circularity	0.95634	0.946425
Lung4	4	X	351.999	351.808
Lung4	4	Y	69.3982	68.6152
Lung4	5	Area	1311	1325
Lung4	5	Perimeter	133.64	133.64
Lung4	5	Solidity	0.973274	0.978582
Lung4	5	Eccentricity	0.22367	0.260723
Lung4	5	Circularity	0.922449	0.932299
Lung4	5	X	248.204	248.356
Lung4	5	Y	85.5416	85.3947
Lung4	6	Area	721	800
Lung4	6	Perimeter	98.0833	103.497
Lung4	6	Solidity	0.976965	0.973236
Lung4	6	Eccentricity	0.568095	0.519272
Lung4	6	Circularity	0.941793	0.938513
Lung4	6	X	310.68	309.991
Lung4	6	Y	81.9806	81.53
Lung4	7	Area	475	482
Lung4	7	Perimeter	78.1838	81.4975
Lung4	7	Solidity	0.975359	0.969819
Lung4	7	Eccentricity	0.256105	0.415523
Lung4	7	Circularity	0.976496	0.911945
Lung4	7	X	283.389	283.558
Lung4	7	Y	104.408	103.027
Lung4	8	Area	848	851
Lung4	8	Perimeter	115.012	113.012
Lung4	8	Solidity	0.980347	0.980415
Lung4	8	Eccentricity	0.771841	0.756674
Lung4	8	Circularity	0.805597	0.837315
Lung4	8	X	500.66	500.308
Lung4	8	Y	118.2	117.734
Lung4	9	Area	2212	2293
Lung4	9	Perimeter	174.51	177.681
Lung4	9	Solidity	0.980931	0.97616
Lung4	9	Eccentricity	0.3688	0.207763
Lung4	9	Circularity	0.912759	0.912706
Lung4	9	X	167.936	168.811
Lung4	9	Y	147.022	146.454
Lung4	10	Area	1669	1838
Lung4	10	Perimeter	151.439	157.924
Lung4	10	Solidity	0.977739	0.982362
Lung4	10	Eccentricity	0.2347	0.159607
Lung4	10	Circularity	0.91452	0.926104
Lung4	10	X	251.404	251.217
Lung4	10	Y	149.182	149.385
Lung4	11	Area	1573	1775
Lung4	11	Perimeter	146.953	155.782
Lung4	11	Solidity	0.973994	0.976885
Lung4	11	Eccentricity	0.36029	0.383826
Lung4	11	Circularity	0.915334	0.919126
Lung4	11	X	345.392	344.727
Lung4	11	Y	153.815	153.64
Lung4	12	Area	709	824
Lung4	12	Perimeter	97.7401	105.154
Lung4	12	Solidity	0.973901	0.973995
Lung4	12	Eccentricity	0.393244	0.396835
Lung4	12	Circularity	0.932632	0.936446
Lung4	12	X	477.054	476.121
Lung4	12	Y	151.89	151.904
Lung4	13	Area	514	713
Lung4	13	Perimeter	82.669	98.9117
Lung4	13	Solidity	0.969811	0.960916
Lung4	13	Eccentricity	0.424295	0.497089
Lung4	13	Circularity	0.94512	0.915807
Lung4	13	X	140.638	141.693
Lung4	13	Y	178.381	177.515
Lung4	14	Area	1602	1834
Lung4	14	Perimeter	147.782	159.095
Lung4	14	Solidity	0.978619	0.977612
Lung4	14	Eccentricity	0.331357	0.408827
Lung4	14	Circularity	0.921787	0.910529
Lung4	14	X	65.3558	65.7257
Lung4	14	Y	195.22	195.487
Lung4	15	Area	2176	2660
Lung4	15	Perimeter	172.409	190.066
Lung4	15	Solidity	0.982836	0.985185
Lung4	15	Eccentricity	0.298172	0.20559
Lung4	15	Circularity	0.919916	0.9253
Lung4	15	X	264.039	264.297
Lung4	15	Y	208.708	207.789
Lung4	16	Area	978	883
Lung4	16	Perimeter	116.569	108.912
Lung4	16	Solidity	0.971202	0.973539
Lung4	16	Eccentricity	0.507675	0.449896
Lung4	16	Circularity	0.904453	0.935452
Lung4	16	X	50.3998	50.7305
Lung4	16	Y	260.965	260.42
Lung4	17	Area	249	256
Lung4	17	Perimeter	56.0416	58.2843
Lung4	17	Solidity	0.972656	0.955224
Lung4	17	Eccentricity	0.483792	0.579802
Lung4	17	Circularity	0.996294	0.946994
Lung4	17	X	357.61	358.16
Lung4	17	Y	258.048	258.938
Lung4	18	Area	2170	2637
Lung4	18	Perimeter	172.167	189.581
Lung4	18	Solidity	0.981013	0.983221
Lung4	18	Eccentricity	0.403191	0.441083
Lung4	18	Circularity	0.919967	0.922001
Lung4	18	X	348.579	349.305
Lung4	18	Y	304.357	303.375
Lung4	19	Area	530	640
Lung4	19	Perimeter	82.669	91.2548
Lung4	19	Solidity	0.979667	0.978593
Lung4	19	Eccentricity	0.293975	0.380377
Lung4	19	Circularity	0.97454	0.96578
Lung4	19	X	149.702	150.541
Lung4	19	Y	305.468	305.334
Lung4	20	Area	697	721
Lung4	20	Perimeter	95.598	97.2548
Lung4	20	Solidity	0.97756	0.97962
Lung4	20	Eccentricity	0.273749	0.361806
Lung4	20	Circularity	0.958396	0.957906
Lung4	20	X	22.911	22.5423
Lung4	20	Y	326.867	326.968
Lung4	21	Area	853	999
Lung4	21	Perimeter	106.669	115.983
Lung4	21	Solidity	0.97709	0.973684
Lung4	21	Eccentricity	0.190617	0.342785
Lung4	21	Circularity	0.942068	0.93323
Lung4	21	X	461.37	461.133
Lung4	21	Y	329.06	329.25
Lung4	22	Area	396	412
Lung4	22	Perimeter	71.598	72.7696
Lung4	22	Solidity	0.972973	0.973995
Lung4	22	Eccentricity	0.23883	0.210875
Lung4	22	Circularity	0.970741	0.977705
Lung4	22	X	313.096	313.573
Lung4	22	Y	343.197	340.862
Lung4	23	Area	1901	2020
Lung4	23	Perimeter	160.61	165.196
Lung4	23	Solidity	0.980908	0.982013
Lung4	23	Eccentricity	0.363718	0.255073
Lung4	23	Circularity	0.926074	0.93017
Lung4	23	X	328.353	328.573
Lung4	23	Y	387.296	387.205
Lung4	24	Area	5922	6946
Lung4	24	Perimeter	300.149	358.546
Lung4	24	Solidity	0.964809	0.932224
Lung4	24	Eccentricity	0.635913	0.461315
Lung4	24	Circularity	0.826045	0.678976
Lung4	24	X	194.965	196.231
Lung4	24	Y	437.671	437.649
Lung4	25	Area	1564	1541
Lung4	25	Perimeter	154.326	152.326
Lung4	25	Solidity	0.987997	0.987188
Lung4	25	Eccentricity	0.743306	0.740681
Lung4	25	Circularity	0.825219	0.834574
Lung4	25	X	496.215	496.208
Lung4	25	Y	440.346	440.273
Lung4	26	Area	4046	4180
Lung4	26	Perimeter	254.125	260.853
Lung4	26	Solidity	0.988276	0.985617
Lung4	26	Eccentricity	0.752137	0.761209
Lung4	26	Circularity	0.787302	0.771961
Lung4	26	X	42.873	42.8242
Lung4	26	Y	487.207	486.884
Lung4	27	Area	835	785
Lung4	27	Perimeter	113.355	109.598
Lung4	27	Solidity	0.981199	0.975155
Lung4	27	Eccentricity	0.771859	0.764017
Lung4	27	Circularity	0.816606	0.821248
Lung4	27	X	144.289	143.924
Lung4	27	Y	500.641	500.767
Lung4	28	Area	419	418
Lung4	28	Perimeter	82.8701	83.3553
Lung4	28	Solidity	0.978972	0.965358
Lung4	28	Eccentricity	0.849129	0.852362
Lung4	28	Circularity	0.766706	0.755996
Lung4	28	X	308.52	307.739
Lung4	28	Y	504.506	504.459
Lung5	0	Area	1759	1891
Lung5	0	Perimeter	154.125	160.125
Lung5	0	Solidity	0.979944	0.981828
Lung5	0	Eccentricity	0.206009	0.244721
Lung5	0	Circularity	0.930529	0.926795
Lung5	0	X	420.686	420.683
Lung5	0	Y	24.6703	24.1539
Lung5	1	Area	6185	6919
Lung5	1	Perimeter	292.492	310.149
Lung5	1	Solidity	0.985814	0.987441
Lung5	1	Eccentricity	0.414556	0.461375
Lung5	1	Circularity	0.90849	0.903882
Lung5	1	X	75.6089	75.6369
Lung5	1	Y	77.7526	76.8276
Lung5	2	Area	2364	2442
Lung5	2	Perimeter	179.681	182.995
Lung5	2	Solidity	0.983361	0.981511
Lung5	2	Eccentricity	0.434902	0.336149
Lung5	2	Circularity	0.920136	0.916384
Lung5	2	X	274.132	274.05
Lung5	2	Y	63.981	63.7494
Lung5	3	Area	408	469
Lung5	3	Perimeter	72.5269	79.0122
Lung5	3	Solidity	0.969121	0.971014
Lung5	3	Eccentricity	0.23731	0.363537
Lung5	3	Circularity	0.974702	0.944049
Lung5	3	X	218.63	218.124
Lung5	3	Y	57.0417	57.2772
Lung5	4	Area	250	299
Lung5	4	Perimeter	60.5269	63.9411
Lung5	4	Solidity	0.95057	0.958333
Lung5	4	Eccentricity	0.818362	0.732048
Lung5	4	Circularity	0.857537	0.919011
Lung5	4	X	360.916	360.682
Lung5	4	Y	103.924	103.609
Lung5	5	Area	1281	1546
Lung5	5	Perimeter	133.64	149.125
Lung5	5	Solidity	0.975628	0.965646
Lung5	5	Eccentricity	0.545808	0.356897
Lung5	5	Circularity	0.90134	0.873613
Lung5	5	X	411.986	412.201
Lung5	5	Y	123.453	122.842
Lung5	6	Area	1240	1160
Lung5	6	Perimeter	130.225	131.711
Lung5	6	Solidity	0.969507	0.95082
Lung5	6	Eccentricity	0.399627	0.545197
Lung5	6	Circularity	0.918841	0.840284
Lung5	6	X	206.553	207.048
Lung5	6	Y	137.523	136.419
Lung5	7	Area	2163	2311
Lung5	7	Perimeter	171.095	181.338
Lung5	7	Solidity	0.981843	0.977167
Lung5	7	Eccentricity	0.184464	0.281044
Lung5	7	Circularity	0.928516	0.883144
Lung5	7	X	440.491	439.844
Lung5	7	Y	164.195	163.57
Lung5	8	Area	1548	1626
Lung5	8	Perimeter	145.782	147.782
Lung5	8	Solidity	0.974811	0.981884
Lung5	8	Eccentricity	0.330012	0.314511
Lung5	8	Circularity	0.915323	0.935597
Lung5	8	X	73.0078	72.8253
Lung5	8	Y	166.309	165.94
Lung5	9	Area	733	840
Lung5	9	Perimeter	99.4975	105.74
Lung5	9	Solidity	0.970861	0.979021
Lung5	9	Eccentricity	0.470249	0.433427
Lung5	9	Circularity	0.930443	0.944082
Lung5	9	X	351.741	351.946
Lung5	9	Y	162.484	163.029
Lung5	10	Area	4911	5932
Lung5	10	Perimeter	259.522	309.463
Lung5	10	Solidity	0.986145	0.961894
Lung5	10	Eccentricity	0.205114	0.482364
Lung5	10	Circularity	0.916288	0.778383
Lung5	10	X	177.532	177.78
Lung5	10	Y	188.117	189.547
Lung5	11	Area	1855	1994
Lung5	11	Perimeter	160.024	166.51
Lung5	11	Solidity	0.979926	0.978891
Lung5	11	Eccentricity	0.507034	0.43659
Lung5	11	Circularity	0.910293	0.903766
Lung5	11	X	263.532	263.73
Lung5	11	Y	185.907	186.05
Lung5	12	Area	1656	1677
Lung5	12	Perimeter	158.326	158.326
Lung5	12	Solidity	0.988067	0.987633
Lung5	12	Eccentricity	0.758487	0.752958
Lung5	12	Circularity	0.830169	0.840696
Lung5	12	X	495.909	495.68
Lung5	12	Y	231.745	232.044
Lung5	13	Area	5623	7293
Lung5	13	Perimeter	280.836	366.446
Lung5	13	Solidity	0.984074	0.938369
Lung5	13	Eccentricity	0.271974	0.108814
Lung5	13	Circularity	0.895929	0.682491
Lung5	13	X	117.962	122.74
Lung5	13	Y	260.79	259.723
Lung5	14	Area	3802	3892
Lung5	14	Perimeter	227.137	231.966
Lung5	14	Solidity	0.986508	0.98258
Lung5	14	Eccentricity	0.306742	0.223228
Lung5	14	Circularity	0.926074	0.908941
Lung5	14	X	299.062	299.141
Lung5	14	Y	283.537	283.625
Lung5	15	Area	3095	3791
Lung5	15	Perimeter	207.48	242.936
Lung5	15	Solidity	0.978811	0.955634
Lung5	15	Eccentricity	0.310066	0.543407
Lung5	15	Circularity	0.903477	0.807197
Lung5	15	X	456.378	457.668
Lung5	15	Y	327.974	325.668
Lung5	16	Area	795	979
Lung5	16	Perimeter	102.083	113.983
Lung5	16	Solidity	0.979064	0.976072
Lung5	16	Eccentricity	0.319248	0.235077
Lung5	16	Circularity	0.958667	0.946922
Lung5	16	X	54.7208	54.9101
Lung5	16	Y	316.059	315.247
Lung5	17	Area	5268	6332
Lung5	17	Perimeter	272.693	355.362
Lung5	17	Solidity	0.98192	0.918347
Lung5	17	Eccentricity	0.388158	0.745548
Lung5	17	Circularity	0.890238	0.630097
Lung5	17	X	157.282	149.589
Lung5	17	Y	360.262	356.675
Lung5	18	Area	5142	5775
Lung5	18	Perimeter	266.108	286.635
Lung5	18	Solidity	0.986948	0.981642
Lung5	18	Eccentricity	0.381557	0.262829
Lung5	18	Circularity	0.912488	0.883293
Lung5	18	X	256.491	255.769
Lung5	18	Y	421.05	421.016
Lung5	19	Area	2421	2478
Lung5	19	Perimeter	182.752	188.995
Lung5	19	Solidity	0.98215	0.974057
Lung5	19	Eccentricity	0.379171	0.463762
Lung5	19	Circularity	0.910917	0.871788
Lung5	19	X	484.822	484.854
Lung5	19	Y	426.25	426.027
Lung5	20	Area	2741	2801
Lung5	20	Perimeter	194.752	196.995
Lung5	20	Solidity	0.977881	0.98143
Lung5	20	Eccentricity	0.360918	0.369404
Lung5	20	Circularity	0.908142	0.907011
Lung5	20	X	136.277	136.685
Lung5	20	Y	431.612	431.212
Lung5	21	Area	1350	1560
Lung5	21	Perimeter	140.326	158.912
Lung5	21	Solidity	0.985401	0.962963
Lung5	21	Eccentricity	0.700864	0.759509
Lung5	21	Circularity	0.861525	0.776288
Lung5	21	X	496.582	496.158
Lung5	21	Y	480.408	479.665
Lung5	22	Area	2706	2707
Lung5	22	Perimeter	206.225	219.924
Lung5	22	Solidity	0.985075	0.968169
Lung5	22	Eccentricity	0.789406	0.808316
Lung5	22	Circularity	0.799564	0.703321
Lung5	22	X	291.906	292.221
Lung5	22	Y	491.94	491.951
Lung5	23	Area	2733	3415
Lung5	23	Perimeter	213.64	253.823
Lung5	23	Solidity	0.985931	0.968245
Lung5	23	Eccentricity	0.813948	0.829485
Lung5	23	Circularity	0.752464	0.666097
Lung5	23	X	187.356	186.346
Lung5	23	Y	492.814	491.189
Lung5	24	Area	293	384
Lung5	24	Perimeter	60.8701	69.9411
Lung5	24	Solidity	0.973422	0.979592
Lung5	24	Eccentricity	0.207172	0.395977
Lung5	24	Circularity	0.993734	0.986452
Lung5	24	X	386.857	386.841
Lung5	24	Y	492.369	492.87
Lung5	25	Area	781	1105
Lung5	25	Perimeter	110.77	127.255
Lung5	25	Solidity	0.981156	0.983972
Lung5	25	Eccentricity	0.830771	0.753052
Lung5	25	Circularity	0.799871	0.857479
Lung5	25	X	59.8515	60.19
Lung5	25	Y	501.594	498.485
Lung6	0	Area	346	391
Lung6	0	Perimeter	69.6985	73.598
Lung6	0	Solidity	0.958449	0.953659
Lung6	0	Eccentricity	0.729931	0.666444
Lung6	0	Circularity	0.895033	0.907099
Lung6	0	X	174.043	173.611
Lung6	0	Y	57.5983	57.6752
Lung6	1	Area	482	365
Lung6	1	Perimeter	79.3553	68.5269
Lung6	1	Solidity	0.975709	0.973333
Lung6	1	Eccentricity	0.139261	0.324511
Lung6	1	Circularity	0.961844	0.976743
Lung6	1	X	401.34	402.088
Lung6	1	Y	103.261	104.775
Lung6	2	Area	348	261
Lung6	2	Perimeter	67.9411	57.9411
Lung6	2	Solidity	0.958678	0.966667
Lung6	2	Eccentricity	0.501091	0.471821
Lung6	2	Circularity	0.947379	0.976959
Lung6	2	X	473.934	473.636
Lung6	2	Y	129.468	132.261
Lung6	3	Area	2399	2491
Lung6	3	Perimeter	180.853	183.924
Lung6	3	Solidity	0.979584	0.983807
Lung6	3	Eccentricity	0.225467	0.183761
Lung6	3	Circularity	0.9217	0.925353
Lung6	3	X	325.318	325.449
Lung6	3	Y	150.911	151.454
Lung6	4	Area	3524	2859
Lung6	4	Perimeter	222.693	203.48
Lung6	4	Solidity	0.98025	0.977436
Lung6	4	Eccentricity	0.425299	0.563497
Lung6	4	Circularity	0.892958	0.86772
Lung6	4	X	56.0346	58.1487
Lung6	4	Y	180.719	183.771
Lung6	5	Area	952	1129
Lung6	5	Perimeter	115.255	124.326
Lung6	5	Solidity	0.974411	0.976644
Lung6	5	Eccentricity	0.362729	0.274249
Lung6	5	Circularity	0.900593	0.917869
Lung6	5	X	294.039	294.341
Lung6	5	Y	224.696	224.74
Lung6	6	Area	1490	2541
Lung6	6	Perimeter	143.882	198.995
Lung6	6	Solidity	0.97769	0.949197
Lung6	6	Eccentricity	0.481243	0.606476
[truncated: 1,704 more rows]

## Sheet: F2c
Filename	Manual count	Automated count
ACC1	7	8
ACC2	12	11
ACC3	10	9
ACC4	6	7
ACC5	17	14
ACC6	6	6
C1	11	11
C2	12	14
C3	17	15
C4	6	9
C5	13	10
C6	12	12
Lung1	21	20
Lung2	61	54
Lung3	43	43
Lung4	30	29
Lung5	28	26
Lung6	13	12
PDAC1	36	33
PDAC2	53	41
PDAC3	9	19
PDAC4	21	23
PDAC5	8	15
PDAC6	8	11
PDAC7	17	20
PDAC8	39	30
PDAC9	58	47
PDAC10	44	38

## Sheet: F2e
Time (hours)	ID	Area (um^2)
0	1	14422.1
0	2	7859.74
0	3	6328.98
0	4	3809.74
0	5	5196.35
0	6	4997.28
0	7	4118.64
0	8	3322.37
0	9	4801.65
0	10	3898.98
0	11	727.626
0	12	1462.12
0	13	768.813
0	14	741.355
0	15	1386.61
0	16	1228.73
0	17	1530.76
0	18	2155.42
0	19	1201.27
2	1	14312.3
2	2	7283.13
2	3	6617.28
2	4	4365.76
2	5	5264.99
2	6	4503.05
2	7	4619.74
2	8	1942.63
2	9	4235.33
2	10	5965.16
2	11	878.643
2	12	816.864
2	14	768.813
2	15	1654.32
2	16	892.372
2	17	1880.85
2	18	2587.88
2	19	1324.83
2	20	1414.07
2	21	755.084
2	22	1091.44
4	1	16399.1
4	2	13447.4
4	3	6720.25
4	5	5532.71
4	6	5814.15
4	7	4626.61
4	8	1990.68
4	9	4122.07
4	10	7736.18
4	11	1592.54
4	12	1118.9
4	14	899.236
4	15	2443.73
4	16	3720.5
4	17	1654.32
4	18	2622.2
4	19	1489.57
4	20	2663.39
4	22	809.999
4	23	1132.63
4	24	1215
4	25	885.508
6	1	14676.1
6	2	13948.5
6	3	6919.32
6	5	5182.62
6	6	5381.69
6	7	4557.96
6	8	2121.1
6	9	5059.06
6	10	8271.6
6	11	2306.44
6	12	1057.12
6	14	720.762
6	15	2491.78
6	16	3473.39
6	17	1105.17
6	18	2313.3
6	19	2011.27
6	20	1839.66
6	21	741.355
6	24	1146.35
6	25	782.542
6	26	4345.17
6	27	947.287
6	28	1022.8
8	1	18753.5
8	2	9287.53
8	3	6500.59
8	4	5127.71
8	5	5326.77
8	6	5518.98
8	7	4379.49
8	8	2265.25
8	9	6634.44
8	10	8045.08
8	11	2162.29
8	12	1009.07
8	14	823.728
8	15	2457.46
8	16	3260.59
8	17	1496.44
8	18	2230.93
8	19	1825.93
8	20	1983.81
8	23	1688.64
8	25	926.694
8	29	741.355
10	1	14442.7
10	2	9967.11
10	3	6699.65
10	4	5656.27
10	5	5518.98
10	6	5704.32
10	7	4606.01
10	8	2725.17
10	9	8093.13
10	10	8216.69
10	11	1805.34
10	12	1153.22
10	14	1036.52
10	15	2587.88
10	16	4104.91
10	17	1510.17
10	18	2615.34
10	19	2121.1
10	20	1688.64
10	23	1935.76
10	25	748.22
10	26	4211.31
10	28	1455.25
10	29	837.457
10	30	878.643
12	1	14175
12	2	10413.3
12	3	7248.81
12	4	6081.86
12	5	5182.62
12	6	6404.49
12	7	4860
12	8	2574.15
12	9	6668.76
12	10	7894.06
12	11	2038.73
12	12	892.372
12	14	1132.63
12	15	2574.15
12	16	2855.59
12	17	1764.15
12	18	2375.08
12	19	1688.64
12	23	1990.68
12	24	775.677
12	25	727.626
12	26	4400.08
12	28	1297.37
14	1	14888.9
14	2	10770.2
14	3	8278.47
14	4	5930.84
14	5	5697.45
14	6	6768.3
14	7	5299.32
14	8	3051.23
14	9	6473.13
14	10	8395.16
14	11	1764.15
14	12	816.864
14	14	1194.41
14	15	2677.12
14	16	3995.08
14	17	1503.3
14	18	2292.71
14	19	1311.1
14	20	1036.52
14	23	1976.95
14	24	899.236
14	26	4025.97
14	27	782.542
14	28	1867.12
14	31	906.101
16	1	15081.1
16	2	9946.52
16	3	8038.21
16	4	6239.74
16	5	5615.08
16	6	7379.23
16	7	5395.42
16	8	3596.95
16	9	5673.43
16	10	8573.64
16	11	1997.54
16	12	1112.03
16	14	1057.12
16	15	2306.44
16	16	2773.22
16	17	1661.18
16	18	3047.79
16	19	1571.95
16	20	1716.1
16	23	2258.39
16	24	809.999
16	26	3617.54
18	1	12472.6
18	2	10550.6
18	3	7454.74
18	4	5814.15
18	5	4674.66
18	6	6830.08
18	7	5814.15
18	8	3878.39
18	9	5086.52
18	10	6919.32
18	11	2313.3
18	12	1276.78
18	15	2237.79
18	16	2038.73
18	17	1427.8
18	18	2464.32
18	19	2045.59
18	20	2189.74
18	23	1935.76
18	24	974.745
18	26	3487.12
20	1	14202.4
20	2	9541.52
20	3	8312.79
20	4	5766.1
20	5	6404.49
20	6	7461.6
20	7	6095.59
20	8	3881.82
20	9	6425.08
20	10	7516.52
20	11	2553.56
20	12	1585.68
20	15	2320.17
20	16	3439.06
20	17	1311.1
20	18	2697.71
20	19	2601.61
20	20	1427.8
20	23	1887.71
20	24	1063.98
20	26	4056.86
22	1	15369.4
22	2	11463.5
22	3	9198.3
22	4	6088.72
22	5	6232.88
22	6	8099.99
22	7	5972.03
22	8	4736.44
22	9	5412.58
22	10	8765.84
22	11	2814.4
22	12	1620
22	15	2347.62
22	16	2793.81
22	17	1503.3
22	18	2278.98
22	19	2862.45
22	20	1654.32
22	21	926.694
22	23	2169.15
22	24	1441.52
22	26	4413.81
22	28	823.728
22	32	707.033
22	33	2986.01
24	1	16735.4
24	2	12294.1
24	3	9877.87
24	4	6157.37
24	5	7543.98
24	6	7839.14
24	7	5889.66
24	8	3542.03
24	9	3185.08
24	10	9452.28
24	11	2546.69
24	12	1853.39
24	14	1091.44
24	15	2450.59
24	16	3260.59
24	17	1791.61
24	18	2780.08
24	19	3061.52
24	20	1963.22
24	21	1050.25
24	23	2196.61
24	24	1777.88
24	26	5264.99
24	28	2581.01
24	32	796.27
26	1	16429.9
26	2	12603
26	3	9623.89
26	4	5731.77
26	5	6404.49
26	6	8491.26
26	7	6061.27
26	8	4221.61
26	9	3823.47
26	10	9507.19
26	11	3102.71
26	12	1242.46
26	14	892.372
26	15	2821.27
26	16	2635.93
26	17	1420.93
26	18	4413.81
26	19	3226.27
26	20	2189.74
26	21	844.321
26	23	2491.78
26	24	2121.1
26	26	4482.45
26	28	3219.4
26	30	844.321
26	32	720.762
26	34	858.05
28	1	16145.1
28	2	12651.1
28	3	9335.58
28	4	5182.62
28	5	4640.33
28	6	9218.89
28	7	6500.59
28	8	3617.54
28	9	3778.85
28	10	11216.4
28	11	3528.3
28	12	1269.91
28	15	2649.66
28	16	2800.68
28	17	1311.1
28	18	4805.08
28	19	3432.2
28	20	2333.9
28	21	830.592
28	23	3027.2
28	24	3789.15
28	26	4791.35
28	28	3734.23
28	30	1304.24
28	33	3157.62
30	1	17744.5
30	2	14140.7
30	3	8889.4
30	4	5182.62
30	5	4860
30	6	10131.9
30	7	6260.33
30	8	3047.79
30	9	4458.43
30	10	12273.5
30	11	3596.95
30	12	1256.19
30	15	2992.88
30	16	2835
30	17	1283.64
30	18	4818.81
30	19	3054.66
30	20	2045.59
30	21	713.898
30	23	3075.25
30	24	3686.18
30	26	4310.84
30	28	2725.17
30	30	1832.79
32	1	24554
32	2	14106.3
32	3	9946.52
32	4	6164.23
32	5	3857.79
32	6	10784
32	7	5491.52
32	8	3226.27
32	9	3974.49
32	10	12891.3
32	11	2546.69
32	12	988.474
32	14	1585.68
32	15	3686.18
32	16	2903.64
32	17	1221.86
32	18	3240
32	19	3452.79
32	20	2581.01
32	23	2828.13
32	24	2169.15
32	25	2683.98
32	28	2574.15
32	30	830.592
32	33	4702.11
34	1	24917.8
34	2	14072
34	3	8971.77
34	4	6102.45
34	5	3988.22
34	6	11106.6
34	7	6157.37
34	8	3802.88
34	9	4269.66
34	10	14140.7
34	11	2889.91
34	12	1448.39
34	14	2114.24
34	15	3802.88
34	16	4139.23
34	17	1544.49
34	18	3487.12
34	19	3349.83
34	20	3590.08
34	21	830.592
34	23	2869.32
34	24	2409.4
34	25	3034.06
34	28	1427.8
34	30	1132.63
34	33	5567.03
34	35	1125.76
36	1	18382.9
36	2	14751.6
36	3	9699.4
36	4	5875.93
36	5	4235.33
36	6	10941.9
36	7	6143.64
36	8	4671.22
36	9	4122.07
36	10	14847.7
36	11	3569.49
36	12	1702.37
36	14	1983.81
36	15	3349.83
36	16	4235.33
36	17	1352.29
36	18	4777.62
36	19	2862.45
36	20	3171.35
36	23	3308.64
36	24	2224.07
36	25	2505.51
36	26	6401.05
36	28	2045.59
36	30	940.423
36	33	5381.69
36	34	1613.13
36	35	1565.08
38	1	24681
38	2	15774.4
38	3	10598.6
38	4	6260.33
38	5	3768.56
38	6	10605.5
38	7	6054.4
38	8	5004.15
38	9	5855.33
38	10	16357.9
38	11	3967.62
38	12	1592.54
38	14	1688.64
38	15	3260.59
38	16	4832.54
38	17	1928.9
38	18	5800.42
38	19	3178.22
38	20	3267.45
38	21	823.728
38	23	3981.35
38	24	1736.69
38	30	1688.64
38	33	6679.06
38	35	1661.18
40	1	18448.1
40	2	17346.3
40	3	6226.01
40	4	6672.2
40	5	3988.22
40	6	10550.6
40	7	6878.13
40	8	5261.56
40	9	5676.86
40	10	16131.3
40	11	5113.98
40	12	1414.07
40	14	2066.18
40	15	3562.62
40	16	4482.45
40	17	1805.34
40	18	5855.33
40	19	3562.62
40	20	3322.37
40	21	1180.68
40	23	4523.64
40	24	2114.24
40	25	2581.01
40	26	7839.14
40	28	3143.9
40	30	2587.88
40	33	6665.33
40	35	1414.07
40	36	4406.94
40	37	864.914
40	38	755.084
42	1	22395.1
42	2	17291.4
42	3	10687.9
42	4	7276.26
42	5	4461.86
42	6	12465.8
42	7	7413.55
42	8	6119.61
42	9	6936.48
42	10	16927.6
42	11	4757.03
42	12	2224.07
42	14	940.423
42	15	3240
42	16	3802.88
42	17	1290.51
42	18	4654.06
42	19	4207.88
42	20	3137.03
42	21	1352.29
42	23	2883.05
42	24	2320.17
42	25	3775.42
42	26	8704.06
42	28	3603.81
42	30	926.694
42	32	871.779
42	33	5807.28
42	35	2004.4
42	37	1228.73
42	39	809.999
42	40	713.898
44	1	22474
44	2	17277.7
44	3	10166.2
44	4	7248.81
44	5	2258.39
44	6	11532.2
44	7	6830.08
44	8	6558.93
44	9	6939.91
44	10	17432.1
44	11	4393.22
44	12	1894.57
44	14	871.779
44	15	3267.45
44	16	4434.4
44	17	1132.63
44	18	4949.23
44	19	5313.05
44	20	2793.81
44	21	1132.63
44	23	3157.62
44	24	2162.29
44	25	1565.08
44	26	8934.02
44	28	3391.01
44	30	1105.17
44	32	686.44
44	33	5724.91
44	34	1908.3
44	35	2114.24
44	37	1276.78
44	39	1139.49
46	1	21931.8
46	2	18568.2
46	3	10536.9
46	4	7344.91
46	6	12307.9
46	7	7276.26
46	8	6311.82
46	9	6246.6
46	10	17912.7
46	11	4194.15
46	12	1118.9
46	14	727.626
46	15	4091.18
46	16	5203.22
46	17	1290.51
46	18	5704.32
46	19	5697.45
46	20	885.508
46	21	1359.15
46	23	3844.06
46	24	2786.95
46	25	1915.17
46	26	8992.36
46	28	2292.71
46	30	1036.52
46	33	7681.26
46	35	2169.15
46	37	823.728
48	1	23308.1
48	2	19357.6
48	3	10907.5
48	4	7612.62
48	5	4187.28
48	6	12712.9
48	7	7646.94
48	8	6277.49
48	9	5536.14
48	10	17971
48	11	4221.61
48	12	1166.95
48	14	796.27
48	15	4235.33
48	16	6356.43
48	17	1366.02
48	18	5601.35
48	19	5443.47
48	20	2368.22
48	21	1403.77
48	23	3816.61
48	24	2196.61
48	25	2018.13
48	26	9266.94
48	28	2224.07
48	30	1880.85
48	33	8731.52
48	35	2388.81
48	37	1366.02
48	39	899.236
48	40	700.169
48	41	779.109
50	1	24608.9
50	2	19659.6
50	3	11999
50	4	8202.96
50	5	4063.72
50	6	12911.9
50	7	8930.58
50	8	5817.58
50	9	6363.3
50	10	13313.5
50	11	4770.76
50	12	1414.07
50	14	1194.41
50	15	3720.5
50	16	5779.82
50	17	1324.83
50	18	5107.11
50	19	5429.74
50	20	2251.52
50	21	1486.14
50	23	4489.32
50	24	2079.91
50	25	2127.96
50	26	9040.41
50	28	2738.9
50	33	8889.4
50	35	1860.25
50	37	1771.02
50	39	1681.78
50	41	954.152
52	1	24777.1
52	2	19954.8
52	3	11937.2
52	4	7221.35
52	5	3603.81
52	6	12946.3
52	7	8882.53
52	8	6140.21
52	9	6733.98
52	10	14710.4
52	11	5017.88
52	12	3734.23
52	14	1571.95
52	15	3947.03
52	16	5017.88
52	17	1105.17
52	18	4811.94
52	19	5649.4
52	20	1764.15
52	21	1039.96
52	23	5038.47
52	24	2073.05
52	25	2526.1
52	26	9617.02
52	28	2395.68
52	33	9012.96
52	35	1304.24
52	37	1544.49
52	39	1489.57
52	41	1269.91
54	1	24656.9
54	2	19762.6
54	3	11717.5
54	4	7379.23
54	6	13351.3
54	7	8175.5
54	8	6576.1
54	9	6884.99
54	10	16364.7
54	11	5031.61
54	12	1620
54	14	1434.66
54	15	4406.94
54	16	2505.51
54	17	1063.98
54	18	5992.62
54	19	6404.49
54	20	1585.68
54	21	1146.35
54	23	4860
54	24	2244.66
54	25	782.542
54	26	9314.99
54	28	1963.22
54	30	1565.08
54	33	8601.09
54	35	1729.83
54	37	1709.24
54	39	1853.39
54	41	1060.55
56	1	27680.7
56	2	18664.3
56	3	11278.2
56	4	8958.04
56	6	14442.7
56	7	8875.67
56	8	6534.91
56	9	8855.08
56	10	18376
56	11	5244.4
56	12	1743.56
56	14	2100.51
56	15	5271.86
56	16	5917.11
56	17	1331.69
56	18	7015.42
56	19	7468.47
56	20	1558.22
56	21	1479.28
56	23	4015.67
56	24	2924.23
56	25	6747.71
56	26	8017.62
56	28	3205.67
56	30	1935.76
56	33	9953.38
56	34	4152.96
56	35	2773.22
56	37	2025
56	39	2436.86
56	41	1400.34
56	42	809.999
58	1	28840.8
58	2	19275.2
58	3	11456.7
58	4	9191.43
58	5	11621.4
58	6	14264.2
58	7	9239.48
58	8	5587.62
58	9	8017.62
58	10	22529
58	11	5347.37
58	12	1235.59
58	14	2889.91
58	15	5264.99
58	16	6768.3
58	17	1366.02
58	18	6562.37
58	19	7331.18
58	20	1366.02
58	21	1468.98
58	23	5093.38
58	24	3082.12
58	25	3246.86
58	26	11497.9
58	28	2388.81
58	30	1928.9
58	33	10633
58	35	2896.78
58	37	1819.07
58	39	1029.66
58	41	943.855
58	43	9678.8
58	44	686.44
60	1	43032.9
60	2	19419.4
60	3	12225.5
60	4	9445.41
60	5	12287.3
60	6	14696.7
60	7	8978.64
60	8	5419.44
60	9	9544.95
60	10	23915.6
60	11	5821.01
60	12	2581.01
60	14	3233.13
60	15	4997.28
60	17	1112.03
60	18	5759.23
60	19	7626.35
60	20	1764.15
60	21	1620
60	23	5065.93
60	24	3013.47
60	25	4702.11
60	28	2999.74
60	30	2244.66
60	33	11648.9
60	35	3109.57
60	37	2388.81
60	39	1414.07
60	41	1280.21
60	43	19220.3
60	44	696.737
60	45	864.914
62	1	43331.5
62	2	20346.1
62	3	12259.8
62	4	8820.75
62	5	11799.9
62	6	15829.3
62	7	8903.13
62	8	4060.29
62	9	8378
62	10	23548.3
62	11	5889.66
62	12	2052.46
62	14	3130.17
62	15	5189.49
62	16	7804.82
62	17	1276.78
62	18	4585.42
62	19	8148.04
62	20	1523.9
62	21	1431.23
62	23	5347.37
62	24	4338.3
62	25	4269.66
62	28	2766.35
62	30	1908.3
62	33	11243.9
62	35	3439.06
62	37	2759.49
62	39	1585.68
62	41	1211.57
62	43	8093.13
62	44	720.762
62	45	1722.96
62	46	1036.52
64	1	45737.5
64	2	21238.5
64	3	13145.3
64	4	8964.91
64	5	12184.3
64	6	16680.5
64	7	8807.03
64	8	4489.32
64	9	8439.78
64	10	25583.6
64	11	6960.5
64	12	2011.27
64	14	3329.23
64	15	5759.23
64	16	16330.4
64	17	1475.85
64	18	5367.96
64	19	9033.55
64	20	1180.68
64	21	1716.1
64	23	5807.28
64	24	4770.76
64	25	6613.85
64	28	2622.2
64	30	2773.22
64	33	11539.1
64	34	1215
64	35	3219.4
64	37	3301.78
64	39	2127.96
64	40	1242.46
64	41	1506.74
64	44	720.762
64	45	3082.12
64	47	858.05
66	1	40445
66	2	22659.4
66	3	12932.5
66	4	9266.94
66	5	12541.3
66	6	17298.3
66	7	9314.99
66	8	4921.77
66	9	7585.16
66	10	26352.4
66	11	7001.69
66	12	3768.56
66	14	3741.1
66	15	5127.71
66	16	7914.65
66	17	1688.64
66	18	6637.87
66	19	9658.21
66	20	858.05
66	21	1771.02
66	23	5958.3
66	24	5223.81
66	25	6661.9
66	28	2553.56
66	30	3521.44
66	33	13584.6
66	34	4036.27
66	35	4386.35
66	37	3109.57
66	39	2615.34
66	40	1613.13
66	41	1513.6
66	43	10310.3
66	44	854.618
66	45	3432.2
66	47	1070.85
68	1	40060.6
68	2	22281.8
68	3	13056.1
68	4	8539.31
68	5	12589.3
68	6	17799.4
68	7	10221.1
68	8	4743.3
68	9	6476.56
68	10	21828.8
68	11	7022.28
68	12	2828.13
68	14	3905.84
68	15	4908.05
68	16	7791.09
68	17	1393.47
68	18	7825.42
68	19	10310.3
68	21	1843.09
68	23	6479.99
68	24	5216.94
68	25	6246.6
68	28	1990.68
68	30	3432.2
68	33	13186.5
68	35	3548.89
68	37	3576.35
68	39	2581.01
68	40	1235.59
68	41	1523.9
68	43	9136.52
68	44	930.126
68	45	3020.34
68	47	741.355
70	1	40259.7
70	2	22638.8
70	3	12877.6
70	4	9919.06
70	5	11793
70	6	17936.7
70	7	9328.72
70	8	5203.22
70	9	5361.1
70	10	14243.6
70	11	6802.62
70	12	2333.9
70	14	3940.17
70	15	5464.06
70	17	1366.02
70	18	7928.38
70	19	10790.8
70	21	2217.2
70	23	6116.18
70	24	5354.23
70	25	4386.35
70	28	2635.93
70	30	3377.28
70	33	8402.03
70	34	858.05
70	35	3521.44
70	37	3054.66
70	39	2423.13
70	43	17325.7
70	44	834.025
70	45	3027.2
70	47	816.864
70	48	3219.4
72	1	42411.7
72	2	24471.6
72	3	12699.1
72	4	11415.5
72	5	12088.2
72	6	18650.6
72	7	9198.3
72	8	7849.44
72	9	5148.3
72	10	17981.3
72	11	6706.52
72	12	3027.2
72	14	3823.47
72	15	5642.54
72	17	1489.57
72	18	9452.28
72	19	11889.1
72	21	2711.44
72	23	9527.79
72	24	5086.52
72	25	5141.44
72	28	3528.3
72	30	3480.25
72	33	9088.47
72	34	1208.13
72	35	3947.03
72	37	3130.17
72	43	20771.7
72	44	737.923
72	45	3205.67
72	48	2615.34
74	1	43736.5
74	2	34864.3
74	4	9356.18
74	5	12266.7
74	6	18616.3
74	7	9328.72
74	8	8556.47
74	9	4976.69
74	10	21770.4
74	11	6191.69
74	12	2169.15
74	14	2395.68
74	15	5395.42
74	17	1077.71
74	18	8230.42
74	19	12273.5
74	20	713.898
74	21	2810.97
74	23	12369.6
74	24	3981.35
74	25	5470.93
74	28	4297.11
74	30	3686.18
74	33	6672.2
74	35	3260.59
74	37	3253.73
74	43	21183.5
74	44	737.923
74	45	3535.17
74	48	2793.81
76	1	49296.7
76	2	38584.8
76	4	9987.7
76	5	12465.8
76	6	20105.8
76	7	9802.36
76	8	10234.8
76	9	5769.53
76	10	15585.6
76	11	6775.16
76	12	3054.66
76	14	2299.57
76	15	5601.35
76	17	844.321
76	18	8882.53
76	19	11477.3
76	20	768.813
76	21	2690.84
76	23	13550.3
76	24	4708.98
76	25	5254.7
76	28	3686.18
76	30	3720.5
76	33	11099.7
76	34	1846.52
76	35	3377.28
76	37	3384.15
76	41	974.745
76	43	21341.4
76	44	823.728
76	45	3569.49
76	49	1077.71
78	1	46904.4
78	2	37019.7
78	3	15273.3
78	5	11813.6
78	6	21547.4
78	7	10138.7
78	8	10660.4
78	9	5567.03
78	10	21104.6
78	11	6679.06
78	12	2265.25
78	14	2093.64
78	15	5903.38
78	17	1187.54
78	18	9184.57
78	19	11745
78	20	1228.73
78	21	2399.11
78	23	14305.4
78	24	4283.39
78	25	5875.93
78	28	1736.69
78	30	3747.96
78	33	11985.2
78	35	3219.4
78	37	4070.59
78	41	2457.46
78	43	21259
78	44	878.643
78	45	4180.42
78	48	1976.95
80	1	46348.4
80	2	26750.6
80	3	14799.6
80	4	1764.15
80	5	12452
80	6	22069
80	7	9822.96
80	8	11199.3
80	9	5319.91
80	10	25333.1
80	11	6898.72
80	12	4702.11
80	14	2848.73
80	15	6095.59
80	18	9706.26
80	19	8196.09
80	21	2852.16
80	23	12809
80	24	4434.4
80	25	6377.03
80	28	1359.15
80	30	3747.96
80	33	15094.8
80	35	2045.59
80	37	4345.17
80	43	16838.4
80	45	4228.47
82	1	45449.2
82	2	26798.6
82	3	14909.5
82	4	9445.41
82	5	12143.1
82	6	21677.8
82	7	11346.9
82	8	12407.4
82	9	5803.85
82	10	28830.5
82	11	6809.48
82	12	2430
82	14	2196.61
82	15	6418.21
82	18	10330.9
82	19	8738.38
82	21	3068.39
82	23	6603.55
82	24	4564.83
82	25	6452.54
82	28	1922.03
82	30	4372.62
82	33	17696.4
82	35	2086.78
82	37	3919.57
82	39	1228.73
82	43	17264
82	44	761.948
82	45	3926.44
84	1	46242
84	2	27505.7
84	3	13989.6
84	4	10351.5
84	5	10729.1
84	6	22062.2
84	7	12369.6
84	8	12541.3
84	9	6112.75
84	10	31366.9
84	11	6074.99
84	12	2203.47
84	14	1935.76
84	15	6926.18
84	17	906.101
84	18	10955.6
84	19	9781.77
84	20	851.186
84	21	2711.44
84	23	5539.57
84	24	4901.18
84	25	6905.59
84	28	2004.4
84	30	4482.45
84	33	17112.9
84	35	3301.78
84	37	4111.78
84	39	1674.91
84	43	19639
84	44	775.677
84	45	3391.01
84	48	1777.88
84	50	981.609
86	1	46722.5
86	2	36024.4
86	3	14504.5
86	5	10516.3
86	6	22309.3
86	7	12702.6
86	8	11600.8
86	9	6744.27
86	10	33501.7
86	11	5100.25
86	12	2464.32
86	14	3150.76
86	15	6926.18
86	16	6514.32
86	17	707.033
86	18	10598.6
86	19	9692.53
86	21	2275.55
86	23	5402.28
86	24	4633.47
86	25	5663.13
86	28	2478.05
86	30	4063.72
86	33	17401.3
86	35	4393.22
86	37	3782.28
86	39	1420.93
86	41	2450.59
86	43	19083
86	44	885.508
86	45	3404.74
86	48	748.22
86	51	1112.03
88	1	47985.6
88	2	31445.8
88	3	14408.4
88	5	1990.68
88	6	22529
88	7	11600.8
88	8	10777.1
88	9	7458.17
88	10	36120.5
88	11	4983.55
88	12	899.236
88	14	4029.4
88	15	7701.86
88	16	6473.13
88	17	885.508
88	18	11539.1
88	19	10125
88	21	3068.39
88	23	11058.5
88	24	4777.62
88	25	1729.83
88	28	2773.22
88	30	4468.72
88	33	17778.8
88	34	1530.76
88	35	4695.25
88	37	3679.32
88	43	10825.2
88	44	703.601
88	45	2361.35
88	52	768.813
90	1	47930.7
90	2	24485.3
90	3	13605.2
90	4	1462.12
90	5	4379.49
90	6	23634.1
90	7	13035.5
90	8	9747.45
90	9	7211.05
90	10	39442.8
90	11	4626.61
90	12	2677.12
90	14	4509.91
90	15	8244.14
90	16	5649.4
90	17	1208.13
90	18	10619.2
90	19	11545.9
90	21	3267.45
90	23	10866.3
90	24	4757.03
90	25	3054.66
90	28	2718.3
90	30	4406.94
90	33	12712.9
90	34	2732.03
90	35	5011.01
90	37	4180.42
90	41	796.27
90	43	15705.7
90	44	768.813
90	45	2148.56
90	50	1002.2
90	52	768.813
92	1	46104.7
92	2	34816.2
92	3	12980.6
92	5	947.287
92	6	24945.2
92	7	13749.4
92	8	9534.65
92	9	6802.62
92	10	42542.1
92	11	4805.08
92	12	2986.01
92	14	4832.54
92	15	9047.28
92	16	6425.08
92	17	1372.88
92	18	8093.13
92	19	11854.8
92	21	3370.42
92	23	8251.01
92	24	4914.91
92	25	1647.46
92	28	3425.34
92	30	4866.86
92	33	13914.1
92	34	3013.47
92	35	5512.11
92	37	4791.35
92	39	2093.64
92	43	19920.5
92	44	731.059
92	45	1681.78
92	52	1070.85
92	53	720.762

## Sheet: F3b-d and S5
Dosage (nM)	Replicate	MTS OD		Dosage	Replicate	Time (hr)	Total fluorescence		Dosage	Replicate	Time (hr)	Organoid ID	Fluorescence	Area (px)	Perimeter (px)	Solidity	Eccentricity	Circularity	X	Y
1000	0	0.223		0	1	0	929899		0	1	0	1	1502	1736	170.77	0.963374	0.41654	0.748064	183.588	79.1267
1000	1	0.245		0	1	4	971933		0	1	0	2	4439	4832	320.468	0.914286	0.680404	0.591245	204.977	481.344
1000	2	0.233		0	1	8	967217		0	1	0	3	2926	3438	245.569	0.958461	0.400523	0.716424	272.542	939.46
300	0	0.238		0	1	12	1016371		0	1	0	4	3974	4412	272.154	0.966272	0.468686	0.74854	396.907	759.947
300	1	0.23		0	1	16	1002974		0	1	0	5	1593	1864	175.598	0.965803	0.464311	0.759656	435.667	824.886
300	2	0.197		0	1	20	1047344		0	1	0	6	3313	3724	260.154	0.951213	0.591856	0.691445	553.289	967.591
100	0	0.231		0	1	24	1018494		0	1	0	7	3974	4308	276.569	0.955846	0.66113	0.70775	565.273	697.876
100	1	0.246		0	1	28	1044321		0	1	0	8	1819	2028	180.77	0.970799	0.498863	0.779879	587.204	545.66
100	2	0.251		0	1	32	1058039		0	1	0	9	1773	2096	186.598	0.964121	0.522452	0.756462	806.66	977.37
30	0	0.231		0	1	36	1037174		0	1	0	10	1811	1964	183.598	0.956649	0.449848	0.732176	871.229	844.419
30	1	0.257		0	1	40	1055605		0	1	0	11	412	456	87.799	0.932515	0.645725	0.743354	23.886	248.851
30	2	0.267		0	1	44	1062027		0	1	0	12	359	408	99.2132	0.837782	0.855992	0.520872	55.2255	238.304
10	0	0.867		0	1	48	1084191		0	1	0	13	704	944	124.284	0.960326	0.517178	0.767979	123.297	984.271
10	1	0.959		0	1	52	1104131		0	1	0	14	626	632	106.627	0.923977	0.678067	0.698537	126.348	361.259
10	2	0.904		0	1	56	1152998		0	1	0	15	551	632	102.627	0.941878	0.597517	0.75405	142.348	53.3481
3	0	0.753		0	1	60	1124977		0	1	0	16	532	656	108.042	0.935806	0.572827	0.706206	178.646	839.805
3	1	1.004		0	1	64	1180736		0	1	0	17	1399	944	161.598	0.842857	0.402296	0.454266	296.729	869.678
3	2	0.851		0	1	68	1186231		0	1	0	18	399	428	83.799	0.949002	0.61298	0.765907	420.248	268.911
0	0	0.905		0	1	72	1176805		0	1	0	19	689	692	109.042	0.957123	0.642147	0.73136	465.766	398.014
0	1	0.889		0	2	0	897716		0	1	0	20	445	484	88.3848	0.94902	0.60233	0.778575	495.07	642.236
0	2	0.802		0	2	4	934108		0	1	0	21	440	496	88.3848	0.955684	0.479821	0.797878	700.694	208.161
				0	2	8	927349		0	1	0	22	954	996	139.113	0.934334	0.593711	0.646749	738.512	295.552
				0	2	12	974689		0	1	0	23	436	504	95.2132	0.929889	0.776881	0.698628	753.802	798.198
				0	2	16	963456		0	1	0	24	965	1108	133.456	0.960971	0.425248	0.781762	826.767	46.5217
				0	2	20	1006531		0	1	0	25	581	672	103.385	0.950495	0.451984	0.790071	936.06	649.464
				0	2	24	979650		0	1	0	26	816	964	125.456	0.957299	0.483638	0.769671	945.977	751.844
				0	2	28	1005480		0	1	4	1	2050	2228	191.012	0.968275	0.29276	0.767367	183.969	68.2271
				0	2	32	1021384		0	1	4	2	5376	5340	303.468	0.972323	0.569647	0.72866	208.791	473.564
				0	2	36	1003365		0	1	4	3	3030	3078	233.083	0.958879	0.49414	0.711961	269.503	929.356
				0	2	40	1020376		0	1	4	4	6010	6064	356.024	0.930489	0.544185	0.601187	399.873	750.76
				0	2	44	1021976		0	1	4	5	2387	2572	208.841	0.958986	0.529033	0.741056	432.427	812.687
				0	2	48	1042820		0	1	4	6	3607	3760	268.468	0.953831	0.545229	0.65556	550.272	953.166
				0	2	52	1062088		0	1	4	7	3348	3340	244.912	0.956472	0.606671	0.699741	560.937	685.257
				0	2	56	1112155		0	1	4	8	1504	1604	161.941	0.962208	0.384593	0.768599	580.587	537.901
				0	2	60	1080583		0	1	4	9	2665	2916	222.912	0.962376	0.489451	0.737449	799.938	957.674
				0	2	64	1126484		0	1	4	10	1894	1892	181.426	0.957975	0.258573	0.722321	866.094	833.024
				0	2	68	1123764		0	1	4	12	1903	1992	186.184	0.950382	0.449351	0.72213	44.9739	219.528
				0	2	72	1112293		0	1	4	13	1199	1524	161.355	0.945996	0.362306	0.735577	121.597	968.159
				0	3	0	991747		0	1	4	14	1567	1368	156.941	0.944751	0.504987	0.697947	124.348	347.658
				0	3	4	1048087		0	1	4	15	374	408	83.799	0.962264	0.642221	0.730117	140.245	41.9706
				0	3	8	1036439		0	1	4	16	596	704	107.213	0.946237	0.434379	0.769637	184.25	828.716
				0	3	12	1098891		0	1	4	17	854	680	131.113	0.811456	0.802444	0.497083	289.853	854.806
				0	3	16	1083892		0	1	4	19	992	776	119.456	0.93494	0.68635	0.683371	465.015	382.211
				0	3	20	1137916		0	1	4	21	634	688	106.042	0.948966	0.312794	0.768857	701.012	198.174
				0	3	24	1104448		0	1	4	22	1399	1056	140.527	0.927944	0.530562	0.671978	740.811	287.129
				0	3	28	1139362		0	1	4	23	687	752	113.627	0.943538	0.596437	0.731916	744.936	789.553
				0	3	32	1157255		0	1	4	24	1387	1428	155.113	0.958389	0.625457	0.745836	816.113	39.021
				0	3	36	1141614		0	1	4	26	1243	1408	153.527	0.951995	0.557749	0.75066	950.67	739.932
				0	3	40	1162503		0	1	4	27	2959	3330	238.569	0.966338	0.217369	0.735238	256.013	73.3048
				0	3	44	1165142		0	1	4	28	420	560	95.2132	0.944351	0.343984	0.776253	27.1429	992.257
				0	3	48	1191773		0	1	4	29	557	578	96.799	0.932258	0.453224	0.775168	778.242	849.829
				0	3	52	1211944		0	1	4	30	464	520	96.2132	0.926916	0.18582	0.705901	893.069	463.669
				0	3	56	1259982		0	1	8	1	1204	1272	146.527	0.949254	0.435234	0.744496	175.928	73.5252
				0	3	60	1225208		0	1	8	2	5562	5376	309.225	0.969697	0.69229	0.706511	199.537	478.585
				0	3	64	1293209		0	1	8	3	3582	3184	230.255	0.970732	0.405967	0.754684	268.374	928.75
				0	3	68	1293783		0	1	8	4	5870	5728	329.61	0.942105	0.294586	0.662539	396.042	750.148
				0	3	72	1282614		0	1	8	5	2627	2860	224.083	0.959732	0.453748	0.715743	431.307	821.585
				0	4	0	908406		0	1	8	6	4480	4740	282.225	0.971511	0.441339	0.747818	543.027	958.767
				0	4	4	945187		0	1	8	7	5024	5120	299.882	0.96622	0.649522	0.715448	554.484	692.516
				0	4	8	939960		0	1	8	8	1419	1496	157.527	0.959589	0.464763	0.757586	573.618	533.094
				0	4	12	998411		0	1	8	9	2772	2998	224.912	0.962749	0.556686	0.744762	795.42	957.208
				0	4	16	990624		0	1	8	10	2126	2020	183.598	0.96099	0.260952	0.753053	862.971	835.858
				0	4	20	1044840		0	1	8	12	1895	1996	187.841	0.952745	0.415383	0.710872	44.6483	223.073
				0	4	24	1016602		0	1	8	13	1294	1660	167.113	0.956221	0.479146	0.746963	120.148	971.146
				0	4	28	1055307		0	1	8	14	1267	1088	130.627	0.970562	0.586819	0.801254	121.868	345.846
				0	4	32	1078059		0	1	8	15	1034	1124	137.042	0.946925	0.398913	0.752092	135.625	42.1584
				0	4	36	1065053		0	1	8	16	613	724	111.87	0.934194	0.418823	0.726977	179.373	833.693
				0	4	40	1090299		0	1	8	17	1426	1140	141.355	0.960404	0.643245	0.716952	291.135	852.17
				0	4	44	1096470		0	1	8	19	1135	952	128.456	0.934249	0.561656	0.725002	461.584	385.248
				0	4	48	1126248		0	1	8	21	678	728	107.213	0.959157	0.498313	0.795875	697.379	200.368
				0	4	52	1146759		0	1	8	22	802	444	91.5563	0.891566	0.774605	0.665604	742.995	292.176
				0	4	56	1197439		0	1	8	24	1864	1896	180.184	0.959029	0.608258	0.733866	818.61	37.3101
				0	4	60	1166089		0	1	8	26	796	888	122.698	0.951768	0.554945	0.741215	948.851	745.869
				0	4	64	1227142		0	1	8	27	3831	4380	270.154	0.970315	0.35337	0.754154	253.162	75.3347
				0	4	68	1224245		0	1	8	28	329	444	86.2132	0.944681	0.417485	0.750663	26.6261	993.725
				0	4	72	1214875		0	1	8	29	445	460	91.0416	0.916335	0.533263	0.697409	774.191	851.274
				0	5	0	850010		0	1	8	30	698	780	113.042	0.945455	0.303962	0.767057	889.546	464.828
				0	5	4	876393		0	1	12	1	2114	2184	193.426	0.954128	0.337085	0.733552	174.705	75.6282
				0	5	8	879677		0	1	12	2	3750	3268	243.569	0.958639	0.386497	0.692229	199.161	480.968
				0	5	12	930199		0	1	12	3	4730	4140	273.397	0.957225	0.4992	0.696022	267.579	925.696
				0	5	16	925360		0	1	12	4	6712	5944	334.024	0.944992	0.387645	0.669472	396.579	749.596
				0	5	20	972750		0	1	12	5	3570	3568	248.326	0.957338	0.409301	0.727094	430.471	819.72
				0	5	24	951480		0	1	12	6	5473	5364	307.711	0.968931	0.443957	0.711891	542.364	959.161
				0	5	28	983826		0	1	12	7	5552	5312	310.125	0.9566	0.615127	0.694056	546.238	695.759
				0	5	32	1005319		0	1	12	8	1529	1504	160.77	0.950095	0.50319	0.731223	575.165	529.293
				0	5	36	994001		0	1	12	9	3974	4004	258.569	0.969726	0.508167	0.75258	793.623	954.999
				0	5	40	1010960		0	1	12	10	2939	2496	210.326	0.956688	0.374662	0.709037	865.25	836.583
				0	5	44	1018550		0	1	12	12	2240	2288	199.083	0.960537	0.291992	0.725431	48.2203	217.311
				0	5	48	1048182		0	1	12	13	1418	1720	168.941	0.959286	0.347564	0.757299	120.314	970.053
				0	5	52	1074172		0	1	12	14	1463	1164	136.284	0.968386	0.471254	0.787538	119.71	343.916
				0	5	56	1122394		0	1	12	15	1123	1212	138.042	0.968051	0.42457	0.799268	128.87	41.8861
				0	5	60	1106707		0	1	12	16	858	980	126.042	0.958904	0.451129	0.77519	175.063	835.545
				0	5	64	1172460		0	1	12	18	795	760	115.87	0.933661	0.632834	0.711346	413.816	253.668
				0	5	68	1178111		0	1	12	19	986	728	115.627	0.927389	0.667919	0.684258	460.632	384.687
				0	5	72	1173381		0	1	12	20	599	576	98.799	0.939641	0.4843	0.741528	485.306	625.708
				0	0	0	881292		0	1	12	21	648	660	105.042	0.945559	0.537977	0.751676	700.021	204.803
				0	0	4	927139		0	1	12	22	1020	504	99.2132	0.926471	0.868486	0.64343	745.262	292.754
				0	0	8	929591		0	1	12	23	916	928	130.113	0.945973	0.605972	0.68884	742.578	801
				0	0	12	980914		0	1	12	24	2555	2428	212.74	0.958169	0.712801	0.674155	814.391	35.2018
				0	0	16	975658		0	1	12	26	1181	1240	144.941	0.950192	0.434755	0.741734	946.958	742.894
				0	0	20	1024311		0	1	12	29	728	700	105.799	0.951087	0.466804	0.785859	774.34	851.243
				0	0	24	1000349		0	1	12	30	525	544	92.9706	0.942808	0.238833	0.790893	888.647	458.765
				0	0	28	1036797		0	1	16	1	2176	2256	203.012	0.932617	0.384414	0.687867	173.184	76.9504
				0	0	32	1059482		0	1	16	2	4803	4288	269.64	0.96904	0.290054	0.741135	186.644	476.317
				0	0	36	1048093		0	1	16	3	5613	4790	289.64	0.964171	0.217649	0.717512	265.083	928.682
				0	0	40	1067329		0	1	16	4	8207	7496	371.267	0.957466	0.360387	0.683387	396.043	748.056
				0	0	44	1073619		0	1	16	5	4282	4276	275.569	0.960899	0.450526	0.707601	431.801	820.861
				0	0	48	1100351		0	1	16	6	5975	5864	311.882	0.975383	0.337799	0.75757	541.953	960.692
				0	0	52	1122671		0	1	16	7	4011	3760	260.811	0.950455	0.551307	0.694617	547.394	704.636
				0	0	56	1170368		0	1	16	8	2215	2252	193.841	0.963216	0.37351	0.753162	576.417	526.422
				0	0	60	1149839		0	1	16	9	4065	4102	264.225	0.966313	0.458973	0.73834	791.668	955.967
				0	0	64	1211659		0	1	16	10	2985	2472	206.669	0.958511	0.390681	0.72729	866.4	832.445
				0	0	68	1215996		0	1	16	12	2185	2272	231.326	0.881988	0.429392	0.533543	57.493	221.542
				0	0	72	1213720		0	1	16	13	1134	1324	147.113	0.958726	0.343831	0.768772	120.258	970.699
				1000	1	0	883770		0	1	16	14	1439	1152	136.284	0.964017	0.436891	0.779419	120.312	344.743
				1000	1	4	928580		0	1	16	15	1152	1264	148.87	0.946108	0.474663	0.716708	128.835	46.6962
				1000	1	8	923468		0	1	16	16	850	984	127.87	0.945245	0.493121	0.756253	172.809	837.354
				1000	1	12	982990		0	1	16	17	2268	1828	175.77	0.964644	0.431573	0.74353	284.423	859.507
				1000	1	16	990567		0	1	16	18	866	836	120.87	0.945701	0.723869	0.719082	413.95	257.084
				1000	1	20	1073323		0	1	16	19	1091	860	121.042	0.940919	0.640415	0.73763	460.04	386.137
				1000	1	24	1086282		0	1	16	20	745	724	104.971	0.964048	0.33218	0.825683	491.334	625.539
				1000	1	28	1180171		0	1	16	21	796	812	114.042	0.963227	0.471935	0.784583	689.707	201.515
				1000	1	32	1264724		0	1	16	22	1036	484	97.6274	0.913208	0.830106	0.638134	746.062	292.649
				1000	1	36	1309028		0	1	16	23	929	964	130.698	0.928709	0.492071	0.709163	743.459	796.342
				1000	1	40	1391079		0	1	16	24	2624	2504	215.326	0.956821	0.635438	0.678659	814.458	36.1358
				1000	1	44	1453751		0	1	16	26	1931	2080	198.497	0.947177	0.540431	0.663381	946.354	747.315
				1000	1	48	1523569		0	1	16	28	405	528	97.0416	0.923077	0.631948	0.704576	28.1667	991.636
				1000	1	52	1574047		0	1	16	29	677	666	107.627	0.926287	0.444453	0.722501	773.021	850.842
				1000	1	56	1653127		0	1	16	30	625	648	108.456	0.919149	0.470873	0.692275	885.611	467.735
				1000	1	60	1607477		0	1	20	1	2176	2140	194.184	0.946065	0.368269	0.713178	173.573	76.2832
				1000	1	64	1685427		0	1	20	2	7903	6976	349.439	0.969023	0.432349	0.717918	182.56	469.217
				1000	1	68	1663062		0	1	20	3	5805	4734	289.261	0.96337	0.270384	0.710982	266.655	928.366
				1000	1	72	1632198		0	1	20	4	8573	7156	353.439	0.968598	0.166385	0.719867	398.231	744.447
				1000	2	0	886678		0	1	20	5	5138	4752	288.64	0.960194	0.49445	0.716761	430.266	822.524
				1000	2	4	932711		0	1	20	6	6516	5884	322.196	0.969357	0.399326	0.712266	541.7	959.392
				1000	2	8	929719		0	1	20	7	4905	4356	279.054	0.96393	0.558979	0.702946	545.309	709.778
				1000	2	12	985609		0	1	20	8	2696	2648	214.326	0.962209	0.558291	0.7244	575.875	530.615
				1000	2	16	994602		0	1	20	9	4397	4130	264.983	0.962031	0.491722	0.739137	791.494	955.488
				1000	2	20	1079107		0	1	20	10	3439	2644	213.497	0.959013	0.329281	0.72893	868.89	835.178
				1000	2	24	1092925		0	1	20	12	2050	2060	200.184	0.899563	0.35304	0.64598	62.9311	222.333
				1000	2	28	1186789		0	1	20	13	1664	1924	179.598	0.956262	0.300129	0.74957	121.219	970.6
				1000	2	32	1278619		0	1	20	14	1626	1224	143.113	0.951049	0.442611	0.750991	116.644	344.042
				1000	2	36	1321743		0	1	20	15	1320	1404	159.527	0.936	0.539612	0.693281	132.472	49.5655
				1000	2	40	1410284		0	1	20	16	1046	1168	138.527	0.968491	0.569929	0.764864	171.233	843.747
				1000	2	44	1475416		0	1	20	17	2416	1716	173.598	0.953863	0.632643	0.715546	281.253	852.812
				1000	2	48	1562007		0	1	20	18	1121	1032	131.113	0.959108	0.475637	0.754397	413.508	256.81
				1000	2	52	1615643		0	1	20	19	1494	1044	135.113	0.949955	0.691726	0.718651	461.615	383.366
				1000	2	56	1691513		0	1	20	20	1058	980	127.87	0.956098	0.284982	0.753179	489.255	628.378
				1000	2	60	1640961		0	1	20	21	957	928	126.113	0.957688	0.333578	0.73323	687.974	203.966
				1000	2	64	1729379		0	1	20	22	1704	836	122.698	0.933036	0.623879	0.697811	740.055	291.151
				1000	2	68	1701175		0	1	20	23	885	872	127.456	0.93063	0.776196	0.674539	742.188	791.023
				1000	2	72	1671467		0	1	20	24	2478	2132	188.184	0.963834	0.512672	0.756541	813.483	40.091
				1000	3	0	894563		0	1	20	25	509	496	88.3848	0.963107	0.558491	0.797878	934.742	640.226
				1000	3	4	940385		0	1	20	26	1469	1468	162.77	0.941026	0.473272	0.696289	947.388	748.178
				1000	3	8	943184		0	1	20	28	798	1004	133.113	0.933086	0.421948	0.71204	24.9542	987.504
				1000	3	12	1005961		0	1	20	29	825	766	119.284	0.927361	0.438786	0.676507	772.901	847.816
				1000	3	16	1022176		0	1	20	30	680	668	103.799	0.946176	0.469406	0.779112	883.65	464.883
				1000	3	20	1117777		0	1	24	1	1987	1956	185.426	0.953216	0.430125	0.714884	174.083	77.0971
				1000	3	24	1129447		0	1	24	2	7774	6980	349.61	0.967697	0.492409	0.717624	180.074	472.171
				1000	3	28	1235791		0	1	24	3	6008	4766	284.811	0.967912	0.262265	0.738329	266.93	928.946
				1000	3	32	1336148		0	1	24	4	8818	7300	351.782	0.974113	0.360582	0.741287	396.696	743.762
				1000	3	36	1394029		0	1	24	5	4421	4020	269.811	0.960803	0.506748	0.693931	434.27	825.109
				1000	3	40	1483134		0	1	24	6	6725	6176	332.61	0.966208	0.340142	0.70153	540.291	959.038
				1000	3	44	1549893		0	1	24	7	5321	4852	285.811	0.971566	0.555846	0.746401	541.878	715.138
				1000	3	48	1630817		0	1	24	8	2906	2928	222.497	0.966656	0.215044	0.743243	577.139	528.388
				1000	3	52	1686120		0	1	24	9	3938	3702	247.74	0.969618	0.401043	0.757973	791.159	956.201
				1000	3	56	1770516		0	1	24	10	3110	2396	202.669	0.958017	0.35389	0.73303	868.847	836.37
				1000	3	60	1710110		0	1	24	12	1760	1748	169.355	0.960968	0.249387	0.765867	48.9073	208.848
				1000	3	64	1801159		0	1	24	13	1884	2240	191.598	0.965101	0.325587	0.766789	117.918	972.4
				1000	3	68	1768871		0	1	24	14	1941	1692	170.184	0.956473	0.265844	0.734132	122.874	348.557
				1000	3	72	1741244		0	1	24	15	1387	1520	159.698	0.951785	0.432045	0.748948	131.389	51.7211
				1000	4	0	930120		0	1	24	16	1073	1232	146.698	0.94551	0.605367	0.719398	172.753	849.26
				1000	4	4	983583		0	1	24	18	870	796	117.87	0.937574	0.35429	0.719973	413.279	257.173
				1000	4	8	986287		0	1	24	19	1523	1004	133.527	0.939196	0.550018	0.70763	462.448	384.118
				1000	4	12	1057420		0	1	24	20	1168	1128	138.698	0.947103	0.54651	0.736844	487.365	631.989
				1000	4	16	1080286		0	1	24	21	1506	1464	154.527	0.964427	0.533379	0.770447	685.413	204.402
				1000	4	20	1187253		0	1	24	22	1495	720	111.87	0.938722	0.407002	0.722961	738.478	288.678
				1000	4	24	1212640		0	1	24	23	1216	1216	139.698	0.96355	0.299117	0.782997	742.803	796.289
				1000	4	28	1335945		0	1	24	24	3054	2700	217.669	0.95339	0.557552	0.716111	812.18	41.9607
				1000	4	32	1456022		0	1	24	25	856	868	120.87	0.943478	0.488844	0.746607	933.744	640.177
				1000	4	36	1526231		0	1	24	26	1450	1476	159.77	0.952258	0.521453	0.726621	949.085	750.587
				1000	4	40	1643480		0	1	24	28	711	892	123.698	0.943915	0.305165	0.732565	25.6749	989.872
				1000	4	44	1729999		0	1	24	29	1077	1024	129.698	0.956116	0.32859	0.764962	772.635	853.223
				1000	4	48	1839279		0	1	24	30	1020	1060	134.113	0.947274	0.288994	0.740587	882.025	467.458
				1000	4	52	1913830		0	1	24	31	542	544	102.456	0.918919	0.605401	0.651231	234.868	807.941
				1000	4	56	2022296		0	1	24	32	420	448	84.5563	0.947146	0.487973	0.7874	880.536	212.464
				1000	4	60	1960106		0	1	28	1	3962	4044	322.125	0.850116	0.868664	0.489748	160.263	69.6691
				1000	4	64	2077969		0	1	28	2	6174	5148	302.296	0.959553	0.546846	0.707917	178.714	473.487
				1000	4	68	2047387		0	1	28	3	5898	3898	261.497	0.957504	0.364335	0.716336	268.244	927.272
				1000	4	72	2020968		0	1	28	4	10133	7820	371.024	0.968661	0.236932	0.713858	395.957	742.591
				1000	5	0	901454		0	1	28	5	4965	4308	279.296	0.957121	0.58063	0.693992	433.474	823.841
				1000	5	4	943510		0	1	28	6	7692	6760	345.196	0.969176	0.407692	0.712894	541.24	955.667
				1000	5	8	951597		0	1	28	7	6089	5348	298.225	0.976091	0.544397	0.755635	541.636	719.267
				1000	5	12	1019425		0	1	28	8	2633	2568	205.841	0.971256	0.531373	0.761628	575.104	524.048
				1000	5	16	1040340		0	1	28	9	4182	3738	249.983	0.970153	0.372833	0.751673	790.887	955.975
				1000	5	20	1145796		0	1	28	10	3308	2344	205.497	0.950527	0.527712	0.697517	870.469	837.309
				1000	5	24	1166916		0	1	28	12	1866	1844	175.598	0.960917	0.470331	0.751505	47.8839	210.483
				1000	5	28	1292139		0	1	28	13	2026	2364	195.598	0.972039	0.453668	0.776477	114.71	974.537
				1000	5	32	1412545		0	1	28	14	1877	1568	161.355	0.959021	0.331535	0.756814	123.408	344.913
				1000	5	36	1475452		0	1	28	16	875	960	128.456	0.952381	0.589415	0.731094	171.75	847.983
				1000	5	40	1584484		0	1	28	17	3060	2168	192.841	0.953386	0.331614	0.732609	296.563	846.293
				1000	5	44	1653544		0	1	28	18	1365	1272	146.113	0.959276	0.382665	0.748723	416.777	254.915
				1000	5	48	1745368		0	1	28	19	1706	996	133.941	0.950382	0.666759	0.697656	463.179	385.135
				1000	5	52	1809562		0	1	28	20	1052	960	127.87	0.954274	0.628692	0.737808	486.533	636.233
				1000	5	56	1909274		0	1	28	21	1685	1560	164.184	0.9518	0.611428	0.727234	685.356	205.956
				1000	5	60	1841448		0	1	28	22	1696	656	111.456	0.920056	0.704617	0.663602	741.549	289.671
				1000	5	64	1942960		0	1	28	23	1410	1364	151.941	0.962597	0.341205	0.742461	741.523	795.122
				1000	5	68	1898658		0	1	28	24	2947	2448	200.184	0.964159	0.416075	0.767651	810.699	43.4183
				1000	5	72	1880550		0	1	28	25	815	804	119.284	0.940351	0.55624	0.710067	936.948	638.57
				1000	0	0	827180		0	1	28	26	2085	2080	184.77	0.963855	0.466581	0.765618	949.358	751.65
				1000	0	4	852788		0	1	28	28	1187	1496	160.355	0.959589	0.508193	0.731096	28.2968	985.34
				1000	0	8	861893		0	1	28	29	990	886	122.87	0.936575	0.489843	0.737482	774.305	850.252
				1000	0	12	918020		0	1	28	30	1072	1080	132.87	0.954907	0.382813	0.76874	884.137	466.367
				1000	0	16	930445		0	1	28	32	524	552	95.799	0.946827	0.659407	0.755835	880.891	214.254
				1000	0	20	1007747		0	1	28	33	1034	516	94.799	0.926391	0.67172	0.721526	1006.48	77.2287
				1000	0	24	1017121		0	1	32	1	2492	2428	201.255	0.965792	0.38161	0.753296	174.886	75.7356
				1000	0	28	1112312		0	1	32	2	6204	5160	300.468	0.966292	0.426235	0.718229	178.235	464.875
				1000	0	32	1211299		0	1	32	3	6255	3938	258.912	0.968519	0.514898	0.738214	268.964	926.784
				1000	0	36	1259655		0	1	32	4	11056	8492	389.06	0.968632	0.356701	0.704996	396.078	740.239
				1000	0	40	1349003		0	1	32	5	5612	4792	293.296	0.961477	0.332043	0.700024	434.627	824.924
				1000	0	44	1396313		0	1	32	6	8587	7236	351.782	0.970233	0.394388	0.734788	541.396	955.387
				1000	0	48	1470970		0	1	32	7	5716	4740	287.225	0.970317	0.478732	0.722009	542.626	719.347
				1000	0	52	1512937		0	1	32	8	2852	2744	210.426	0.97374	0.402661	0.778742	575.622	526.506
				1000	0	56	1589879		0	1	32	9	4386	3808	253.397	0.969697	0.436771	0.745253	791.664	953.771
				1000	0	60	1538419		0	1	32	10	3360	2268	196.841	0.959797	0.418053	0.735569	870.631	836.373
				1000	0	64	1613386		0	1	32	12	1979	1952	182.012	0.956863	0.42339	0.740438	53.9344	206
				1000	0	68	1582546		0	1	32	13	2291	2648	212.083	0.964663	0.596981	0.739801	113.458	973.654
				1000	0	72	1564645		0	1	32	14	1990	1624	164.77	0.959811	0.460786	0.751696	122.993	340.919
				300	1	0	996897		0	1	32	15	759	784	116.284	0.938922	0.378011	0.728591	126.714	49.9592
				300	1	4	1059384		0	1	32	16	1366	1448	154.698	0.956407	0.597008	0.760337	163.351	851.489
				300	1	8	1052280		0	1	32	17	3840	2656	218.255	0.956772	0.307393	0.700665	295.084	844.681
				300	1	12	1115054		0	1	32	18	1776	1644	167.77	0.95194	0.520053	0.733982	415.753	253.332
				300	1	16	1105979		0	1	32	19	1697	972	132.698	0.93913	0.612755	0.693656	463.138	384.747
				300	1	20	1186593		0	1	32	20	1057	952	122.627	0.959677	0.378921	0.795558	488.113	634.508
				300	1	24	1180214		0	1	32	21	1785	1672	165.941	0.959816	0.534265	0.763024	685.519	202.95
				300	1	28	1271636		0	1	32	23	952	872	120.456	0.947826	0.528058	0.755215	741.94	791.124
				300	1	32	1353716		0	1	32	24	3421	2724	209.841	0.971816	0.219387	0.777388	808.867	42.8231
				300	1	36	1387769		0	1	32	25	682	660	111.042	0.914127	0.505952	0.672639	937.215	638.548
				300	1	40	1472178		0	1	32	26	1903	1852	176.527	0.965589	0.506982	0.746842	951.817	748.094
				300	1	44	1521087		0	1	32	28	1282	1604	167.184	0.952494	0.373193	0.721151	32.5648	982.141
				300	1	48	1597352		0	1	32	29	1677	1556	159.941	0.962871	0.48586	0.764362	774.017	846.536
				300	1	52	1636817		0	1	32	30	855	844	124.284	0.925439	0.476144	0.686626	885.495	466.31
				300	1	56	1721796		0	1	32	31	1168	950	159.598	0.859729	0.836611	0.468682	242.966	810.273
				300	1	60	1660326		0	1	32	32	619	648	100.971	0.951542	0.364184	0.798721	881.463	208.784
				300	1	64	1747043		0	1	32	33	1226	608	103.87	0.936826	0.598026	0.708162	1005.45	74.8947
				300	1	68	1714756		0	1	36	1	1916	1816	175.598	0.955789	0.492421	0.740094	175.029	76.5661
				300	1	72	1694257		0	1	36	2	6027	5140	302.296	0.96381	0.524367	0.706817	172.466	461.255
				300	2	0	890536		0	1	36	3	5945	3590	251.74	0.964017	0.514662	0.711868	267.023	928.738
				300	2	4	936634		0	1	36	4	11029	8484	384.403	0.972044	0.329246	0.721501	396.782	739.99
				300	2	8	935356		0	1	36	5	6043	5080	293.64	0.967803	0.282981	0.740362	432.98	824.462
				300	2	12	996695		0	1	36	6	9366	8068	373.61	0.971697	0.439979	0.726337	540.364	956.014
				300	2	16	1010991		0	1	36	7	7155	6188	324.811	0.977567	0.515737	0.737052	543.849	721.035
				300	2	20	1105301		0	1	36	8	2943	2932	225.912	0.961627	0.464063	0.721932	577.975	527.72
				300	2	24	1122336		0	1	36	9	5471	5034	287.64	0.977096	0.466359	0.764585	791.254	953.875
				300	2	28	1243554		0	1	36	10	4270	2976	225.912	0.966548	0.509734	0.732766	870.879	835.414
				300	2	32	1357063		0	1	36	12	2225	2288	196.841	0.960537	0.392937	0.742056	49.6888	205.441
				300	2	36	1432837		0	1	36	13	1867	2104	184.77	0.966912	0.371012	0.774452	113.869	973.439
				300	2	40	1535071		0	1	36	14	2727	2416	204.255	0.95381	0.399534	0.727716	126.182	341.106
				300	2	44	1604055		0	1	36	15	999	1084	132.87	0.953386	0.32476	0.771587	127.024	52.5812
				300	2	48	1703236		0	1	36	16	1023	1032	131.87	0.959108	0.587133	0.745757	158.601	857.919
				300	2	52	1767445		0	1	36	17	5668	4114	358.539	0.85176	0.905858	0.402162	275.738	835.09
				300	2	56	1867691		0	1	36	18	1458	1360	147.698	0.966596	0.407303	0.783424	415.794	250.412
				300	2	60	1813243		0	1	36	19	756	524	100.456	0.917688	0.797872	0.652515	460.92	387.248
				300	2	64	1917944		0	1	36	20	1365	1292	146.527	0.955621	0.453194	0.756202	488.398	636.054
				300	2	68	1889865		0	1	36	21	1722	1668	168.77	0.95478	0.522052	0.735898	683.908	200.86
				300	2	72	1867888		0	1	36	23	955	892	125.698	0.938947	0.242659	0.709438	739.922	794.078
				300	3	0	862420		0	1	36	24	3643	2768	213.426	0.964796	0.246127	0.763624	807.142	39.1272
				300	3	4	890382		0	1	36	25	834	820	119.698	0.9447	0.580054	0.719195	937.017	637.232
				300	3	8	891519		0	1	36	26	2455	2468	202.426	0.967464	0.467013	0.756869	952.257	750.5
				300	3	12	945662		0	1	36	28	1023	1272	151.355	0.939439	0.321556	0.697753	33.8648	977.67
				300	3	16	953162		0	1	36	29	1496	1404	151.941	0.965612	0.526303	0.764234	774.899	850.392
				300	3	20	1041149		0	1	36	30	692	684	103.799	0.960674	0.475114	0.797774	887.178	467.798
				300	3	24	1057413		0	1	36	32	595	636	102.799	0.933921	0.538249	0.756292	884.676	211.469
				300	3	28	1164909		0	1	36	34	731	564	133.627	0.893819	0.954506	0.396915	707.387	1017.04
				300	3	32	1259954		0	1	40	1	2144	2076	186.426	0.963788	0.41112	0.750624	175.737	81.5443
				300	3	36	1318616		0	1	40	2	6792	5812	315.296	0.971094	0.462638	0.734678	171.498	462.157
				300	3	40	1408714		0	1	40	3	6627	3612	253.569	0.958599	0.391833	0.705938	267.713	925.941
				300	3	44	1467826		0	1	40	4	13182	10244	419.853	0.969708	0.384309	0.730273	396.332	739.197
				300	3	48	1559729		0	1	40	5	7128	5344	303.64	0.968116	0.427919	0.728382	433.012	826.572
				300	3	52	1615415		0	1	40	6	10575	8804	395.924	0.970673	0.414197	0.705775	542.287	958.031
				300	3	56	1703890		0	1	40	7	7945	6800	350.296	0.966458	0.502197	0.696382	543.651	722.679
				300	3	60	1652826		0	1	40	8	3225	3204	233.74	0.970615	0.521589	0.736946	578.559	527.876
				300	3	64	1741262		0	1	40	9	5846	5332	305.953	0.967695	0.397216	0.715797	789.68	955.94
				300	3	68	1721125		0	1	40	10	4317	3004	226.326	0.963438	0.464548	0.736956	871.232	834.356
				300	3	72	1705125		0	1	40	12	2336	2428	204.255	0.961965	0.56401	0.731331	44.8987	204.325
				300	4	0	833486		0	1	40	13	1905	2108	191.012	0.947416	0.399287	0.726036	115.346	976.895
				300	4	4	857861		0	1	40	14	2756	2460	203.669	0.964706	0.432056	0.745238	123.586	340.474
				300	4	8	858591		0	1	40	15	1201	1340	145.456	0.966811	0.457186	0.795889	120.667	54.7448
				300	4	12	909131		0	1	40	16	963	932	130.113	0.95102	0.735728	0.691809	157.788	858.423
				300	4	16	914282		0	1	40	17	4505	3306	304.225	0.84639	0.769273	0.448871	256.119	831.522
				300	4	20	992671		0	1	40	18	1515	1368	152.355	0.96	0.366594	0.740595	414.365	252.371
				300	4	24	1004606		0	1	40	20	1314	1224	152.77	0.93578	0.527426	0.659049	490.467	634.225
				300	4	28	1104574		0	1	40	21	1521	1432	160.113	0.952761	0.587196	0.701942	685.332	202.869
				300	4	32	1188393		0	1	40	23	1400	1116	144.355	0.936242	0.56533	0.67299	741.916	793.532
				300	4	36	1239136		0	1	40	24	3823	2256	196.841	0.957149	0.520263	0.731677	808.071	41.5461
				300	4	40	1324599		0	1	40	25	694	656	103.213	0.959064	0.628531	0.773826	938.72	638.22
				300	4	44	1379707		0	1	40	26	2203	2116	190.012	0.955736	0.174284	0.736483	949.6	751.332
				300	4	48	1458268		0	1	40	28	1275	1564	163.012	0.963648	0.549734	0.739616	34.413	972.214
				300	4	52	1509864		0	1	40	29	1467	1366	156.527	0.94142	0.61473	0.70062	776.51	850.743
				300	4	56	1591192		0	1	40	30	629	588	95.799	0.962357	0.360984	0.805129	890.636	472.881
				300	4	60	1539627		0	1	44	1	1966	1844	181.841	0.946612	0.485158	0.700792	175.906	80.1399
				300	4	64	1619384		0	1	44	2	6494	5496	310.125	0.967946	0.309338	0.718097	168.558	457.937
				300	4	68	1599356		0	1	44	3	7096	3750	257.912	0.95761	0.461026	0.708433	266.639	926.875
				300	4	72	1582234		0	1	44	4	13512	10132	425.752	0.969848	0.194989	0.702411	396.178	739.376
				300	5	0	879928		0	1	44	5	8273	5756	310.225	0.972626	0.427351	0.751581	431.315	828.695
				300	5	4	906292		0	1	44	6	11382	9124	405.581	0.970329	0.303758	0.697012	541.118	956.775
				300	5	8	903731		0	1	44	7	7328	6064	318.397	0.972262	0.460054	0.751677	541.627	723.157
				300	5	12	954896		0	1	44	8	3306	3296	242.811	0.963461	0.541279	0.702522	576.483	525.277
				300	5	16	956876		0	1	44	9	6580	6004	316.711	0.976578	0.349778	0.752186	788.629	958.146
				300	5	20	1030743		0	1	44	10	4201	2848	219.083	0.968707	0.462313	0.745644	872.27	838.573
				300	5	24	1027784		0	1	44	12	1895	1784	172.941	0.95811	0.509653	0.749563	38.8184	203.119
				300	5	28	1116485		0	1	44	13	2393	2744	217.912	0.956431	0.399627	0.726161	110.328	975.867
				300	5	32	1197440		0	1	44	14	2159	1864	179.012	0.954429	0.500668	0.730955	123.436	342.62
				300	5	36	1237851		0	1	44	15	1584	1828	178.355	0.953076	0.530552	0.722127	119.953	55.9354
				300	5	40	1316274		0	1	44	16	1101	1060	132.284	0.961887	0.62499	0.761201	158.334	859.821
				300	5	44	1365967		0	1	44	17	3551	2372	207.669	0.955681	0.435627	0.691164	288.519	846.004
				300	5	48	1435262		0	1	44	18	1523	1316	149.941	0.946082	0.292495	0.73557	413.318	254.147
				300	5	52	1475495		0	1	44	19	918	580	107.042	0.900621	0.745853	0.63611	457.472	387.645
				300	5	56	1547066		0	1	44	20	1509	1412	151.113	0.96514	0.418908	0.777039	490.486	634.693
				300	5	60	1494845		0	1	44	21	1399	1368	150.527	0.954641	0.227138	0.758696	687.243	200.249
				300	5	64	1565732		0	1	44	23	1698	1264	154.698	0.941176	0.794949	0.66372	742.354	794.785
				300	5	68	1540469		0	1	44	24	4416	2340	200.255	0.959803	0.455518	0.733263	807.461	40.9479
				300	5	72	1518284		0	1	44	25	1026	952	127.284	0.956784	0.529282	0.73841	937.828	633.559
				300	0	0	895171		0	1	44	26	2397	2224	191.012	0.967798	0.289025	0.765989	951.227	752.583
				300	0	4	931555		0	1	44	28	1362	1616	170.184	0.943374	0.547145	0.701156	34.8267	969.272
				300	0	8	928021		0	1	44	29	1654	1530	161.598	0.959849	0.489689	0.736257	775.11	852.513
				300	0	12	979049		0	1	44	30	667	636	102.799	0.933921	0.300318	0.756292	887.519	467.443
				300	0	16	975782		0	1	44	31	1417	1074	153.77	0.874593	0.782699	0.570786	247.486	812.005
				300	0	20	1052930		0	1	44	32	575	600	99.3848	0.9375	0.573237	0.763346	881.073	210.033
				300	0	24	1046867		0	1	44	35	771	704	109.456	0.944966	0.66115	0.738422	946.67	909.341
				300	0	28	1144301		0	1	48	1	2768	2700	218.462	0.945047	0.339259	0.710922	177.359	79.4363
				300	0	32	1224782		0	1	48	2	6585	5564	317.61	0.960801	0.463221	0.69312	162.063	459.266
				300	0	36	1271660		0	1	48	3	7837	3738	257.569	0.955766	0.471149	0.708049	265.548	926.81
				300	0	40	1360122		0	1	48	4	14550	10164	426.545	0.968277	0.151507	0.702012	396.988	738.872
				300	0	44	1399932		0	1	48	5	9352	6192	323.296	0.974044	0.387053	0.744456	432.057	830.881
				300	0	48	1474543		0	1	48	6	12041	9272	404.924	0.972723	0.407627	0.710618	540.858	958.252
				300	0	52	1506152		0	1	48	7	7453	6008	321.882	0.970755	0.409642	0.728695	540.973	726.544
				300	0	56	1575896		0	1	48	8	2452	2248	198.012	0.95335	0.565156	0.720481	580.56	526.436
				300	0	60	1520465		0	1	48	9	6693	5946	318.539	0.973956	0.371133	0.736392	789.041	959.294
				300	0	64	1586482		0	1	48	10	4317	2876	225.083	0.960267	0.417569	0.713366	872.901	836.266
				300	0	68	1556222		0	1	48	12	2316	1876	188.012	0.955193	0.689287	0.666915	30.7303	204.752
				300	0	72	1531142		0	1	48	13	2510	2840	218.912	0.967962	0.471813	0.744715	108.677	977.165
				100	1	0	900083		0	1	48	14	2056	1756	171.184	0.961138	0.301642	0.753025	124.751	343.402
				100	1	4	940960		0	1	48	15	1593	1816	180.355	0.948303	0.619248	0.701565	121.945	55.5441
				100	1	8	943050		0	1	48	16	1166	1140	144.527	0.930612	0.382279	0.685831	156.086	858.823
				100	1	12	999650		0	1	48	17	6691	4798	332.782	0.905625	0.775595	0.544441	262.036	831.51
				100	1	16	1000929		0	1	48	18	1530	1292	149.527	0.941691	0.543527	0.726162	415.06	254.853
				100	1	20	1095812		0	1	48	20	1606	1484	159.941	0.940431	0.280673	0.728993	489.867	637.929
				100	1	24	1113241		0	1	48	21	1595	1556	160.355	0.97068	0.254164	0.760418	689.716	201.42
				100	1	28	1249167		0	1	48	23	2320	1684	172.841	0.951412	0.407248	0.70837	741.733	796.647
				100	1	32	1379089		0	1	48	24	4751	2280	193.255	0.973111	0.315273	0.767157	807.104	42.2439
				100	1	36	1478416		0	1	48	25	1059	948	127.698	0.948	0.655392	0.730545	934.095	633.884
				100	1	40	1608895		0	1	48	26	2395	2116	185.355	0.964009	0.385198	0.773954	951.154	755.85
				100	1	44	1701757		0	1	48	28	1450	1704	173.426	0.953553	0.571201	0.711949	33.777	970.575
				100	1	48	1826483		0	1	48	29	1639	1470	157.77	0.956409	0.4	0.742131	773.363	852.201
				100	1	52	1897975		0	1	48	30	733	692	109.213	0.933873	0.36428	0.729064	888.35	466.962
				100	1	56	2012871		0	1	48	32	641	664	105.627	0.948571	0.446683	0.747867	885.199	210.849
				100	1	60	1950216		0	1	48	35	767	700	109.627	0.937082	0.612882	0.73193	946.249	909.563
				100	1	64	2052575		0	1	48	36	477	428	84.3848	0.924406	0.334703	0.75531	646.79	890.257
				100	1	68	2021293		0	1	52	1	3294	3252	234.462	0.960993	0.309409	0.743388	178.279	80.0277
				100	1	72	1993495		0	1	52	2	7577	6568	342.953	0.96702	0.616154	0.701735	159.501	455.088
				100	2	0	880812		0	1	52	3	8759	3932	266.225	0.956691	0.428643	0.697147	264.522	926.995
				100	2	4	921877		0	1	52	4	14645	9440	406.681	0.967114	0.252704	0.717255	396.638	737.364
				100	2	8	925596		0	1	52	5	10959	6968	347.953	0.966301	0.400652	0.723229	431.914	831.838
				100	2	12	992331		0	1	52	6	13029	9656	417.409	0.97055	0.47792	0.696439	539.307	958.039
				100	2	16	1005234		0	1	52	7	7728	6056	320.64	0.971915	0.480746	0.740221	541.98	724.847
				100	2	20	1109019		0	1	52	8	2601	2192	198.497	0.952629	0.490804	0.699102	582.434	525.241
				100	2	24	1134951		0	1	52	9	6171	5110	296.125	0.970929	0.395793	0.732286	787.727	956.728
				100	2	28	1290560		0	1	52	10	4378	2888	231.569	0.955342	0.394893	0.676781	872.938	836.309
				100	2	32	1426493		0	1	52	12	2636	1976	189.598	0.945455	0.616053	0.690764	41.5243	208.067
				100	2	36	1540470		0	1	52	13	2407	2676	214.497	0.963977	0.408209	0.730889	108.811	979.322
				100	2	40	1686995		0	1	52	14	2039	1728	171.184	0.951542	0.324826	0.741017	127.852	341.704
				100	2	44	1780319		0	1	52	15	1475	1656	174.598	0.934537	0.493627	0.68264	123.833	56.0169
				100	2	48	1911513		0	1	52	16	987	920	133.698	0.923695	0.724429	0.646762	155.848	852.935
				100	2	52	1993916		0	1	52	17	6743	4560	383.817	0.807223	0.808285	0.388979	265.336	828.103
				100	2	56	2112634		0	1	52	18	2021	1700	172.426	0.948661	0.349521	0.71854	415.251	254.359
				100	2	60	2058996		0	1	52	19	784	476	95.4558	0.913628	0.728365	0.656465	454.357	388.954
				100	2	64	2173267		0	1	52	20	1569	1412	153.527	0.954699	0.402709	0.752793	489.778	635.214
				100	2	68	2145096		0	1	52	21	2137	2064	184.184	0.962238	0.23269	0.764569	690.031	203.36
				100	2	72	2119879		0	1	52	23	2565	1720	176.841	0.946615	0.511431	0.691153	743.105	798.495
				100	3	0	897166		0	1	52	24	5313	2320	197.255	0.966264	0.384621	0.749277	806.559	42.3966
				100	3	4	930554		0	1	52	25	1162	1024	133.941	0.944649	0.589944	0.717269	936.438	632.57
				100	3	8	931911		0	1	52	26	2632	2260	196.255	0.964575	0.475095	0.737357	953.636	757.357
				100	3	12	992777		0	1	52	28	1578	1852	179.598	0.948285	0.599304	0.721519	35.4287	972.815
				100	3	16	991068		0	1	52	29	1532	1316	148.527	0.952243	0.464532	0.749645	770.354	853.175
				100	3	20	1072646		0	1	52	30	1001	944	124.87	0.953535	0.46718	0.760791	888.517	466.653
				100	3	24	1077857		0	1	52	32	611	604	99.3848	0.94081	0.519941	0.768435	895.732	217.679
				100	3	28	1208521		0	1	52	35	1001	908	128.87	0.935118	0.584428	0.687055	945.689	911.416
				100	3	32	1325965		0	1	52	37	684	452	89.799	0.918699	0.501571	0.704377	344.792	630.004
				100	3	36	1416834		0	1	52	38	443	416	85.3848	0.912281	0.500308	0.717038	1004.92	915.962
				100	3	40	1540771		0	1	56	1	3188	2952	221.805	0.960938	0.401107	0.754021	177.001	80.4404
				100	3	44	1620460		0	1	56	2	6447	4992	297.539	0.967629	0.445981	0.708592	160.697	455.74
				100	3	48	1719555		0	1	56	3	9405	3850	258.74	0.957473	0.498483	0.722675	265.753	926.125
				100	3	52	1784571		0	1	56	4	16092	9044	394.61	0.971429	0.417819	0.72985	397.504	737.363
				100	3	56	1884209		0	1	56	5	12365	7056	345.539	0.974182	0.510426	0.742633	431.18	831.789
				100	3	60	1836310		0	1	56	6	14342	9592	413.238	0.971342	0.437803	0.705861	538.709	957.563
				100	3	64	1924854		0	1	56	7	8341	6064	323.64	0.968072	0.487151	0.727521	542.35	722.757
				100	3	68	1901865		0	1	56	8	2923	2352	200.255	0.960784	0.483286	0.737023	583.605	525.255
				100	3	72	1896426		0	1	56	9	6777	5036	297.711	0.965861	0.413548	0.714014	786.897	954.571
				100	4	0	849593		0	1	56	10	4521	2792	218.326	0.963756	0.403717	0.736063	871.936	833.592
				100	4	4	878269		0	1	56	12	2829	1800	182.113	0.95037	0.679383	0.682028	40.2422	209.447
				100	4	8	881649		0	1	56	13	2763	3048	236.225	0.958189	0.513664	0.686391	108.657	979.888
				100	4	12	940110		0	1	56	14	2440	1972	182.598	0.959611	0.437823	0.743233	131.778	338.662
				100	4	16	944632		0	1	56	15	1280	1392	161.113	0.925532	0.316775	0.673891	127.103	55.2701
				100	4	20	1021720		0	1	56	16	1404	1292	154.113	0.947214	0.717241	0.68359	157.187	850.704
				100	4	24	1024900		0	1	56	17	8172	5358	324.225	0.944974	0.761797	0.640499	263.591	825.297
				100	4	28	1142076		0	1	56	18	2294	1880	178.012	0.961145	0.351802	0.745535	415.811	253.674
				100	4	32	1242786		0	1	56	19	1231	740	113.456	0.943878	0.584185	0.722417	450.97	384.716
				100	4	36	1318165		0	1	56	20	1610	1376	152.77	0.958885	0.432614	0.740892	490.762	633.651
				100	4	40	1428656		0	1	56	21	2392	2220	193.841	0.959378	0.226383	0.74246	689.633	202.507
				100	4	44	1500592		0	1	56	23	2193	1380	154.527	0.957668	0.660057	0.726241	744.23	797.961
				100	4	48	1602157		0	1	56	24	6193	2380	203.841	0.951619	0.411098	0.719789	807.512	40.0697
				100	4	52	1677666		0	1	56	25	1528	1300	167.012	0.884354	0.705971	0.585675	933.971	621.731
				100	4	56	1777464		0	1	56	26	3215	2652	212.083	0.962264	0.412384	0.740919	953.673	756.542
				100	4	60	1732105		0	1	56	28	1602	1812	172.77	0.967432	0.524841	0.76284	36.5839	972.663
				100	4	64	1830574		0	1	56	29	2066	1744	170.184	0.960882	0.331987	0.756694	770.163	853.766
				100	4	68	1811872		0	1	56	30	1510	1404	150.527	0.968944	0.404954	0.778661	888.899	466.699
				100	4	72	1838574		0	1	56	32	566	508	92.9706	0.930403	0.743426	0.738555	891.524	217.996
				100	5	0	894066		0	1	56	33	1178	560	107.627	0.909091	0.725066	0.607508	1005.9	77.8429
				100	5	4	921553		0	1	56	35	1075	912	121.456	0.958991	0.560051	0.776905	943.912	911.509
				100	5	8	923130		0	1	56	36	526	456	86.799	0.944099	0.531477	0.760581	645.096	891.009
				100	5	12	976221		0	1	56	37	1431	956	128.042	0.954092	0.398641	0.732766	344.956	632.182
				100	5	16	973432		0	1	56	38	537	492	88.3848	0.946154	0.315901	0.791444	1002.26	915.833
				100	5	20	1037042		0	1	60	1	2750	2488	210.497	0.955086	0.469916	0.705613	177.076	80.2685
				100	5	24	1029583		0	1	60	2	6952	4776	285.811	0.966802	0.361481	0.73471	163.425	452.817
				100	5	28	1130251		0	1	60	3	9390	3840	258.74	0.960721	0.406072	0.720798	264.677	925.065
				100	5	32	1199328		0	1	60	4	15752	8916	391.681	0.97315	0.413132	0.730322	397.877	736.592
				100	5	36	1254222		0	1	60	5	13021	7340	358.024	0.969745	0.483201	0.719583	429.856	831.669
				100	5	40	1350774		0	1	60	6	13938	9012	396.167	0.975747	0.465811	0.721565	538.563	956.866
				100	5	44	1412473		0	1	60	7	7793	5584	313.125	0.968604	0.545463	0.715682	541.533	719.493
				100	5	48	1491124		0	1	60	8	3043	2456	210.326	0.952676	0.350401	0.697674	585.226	523.624
				100	5	52	1548339		0	1	60	9	6352	4072	261.983	0.973464	0.601749	0.745542	787.848	952.689
				100	5	56	1632692		0	1	60	10	4070	2564	208.669	0.96138	0.431531	0.739966	873.81	836.846
				100	5	60	1582564		0	1	60	12	2965	2208	201.255	0.952956	0.652298	0.685041	49.3587	207.783
				100	5	64	1660594		0	1	60	13	2898	3296	237.154	0.967988	0.551282	0.736436	107.643	980.988
				100	5	68	1635338		0	1	60	14	2507	2200	192.841	0.960279	0.378139	0.743422	131.987	340.162
				100	5	72	1683625		0	1	60	15	1467	1652	174.355	0.943461	0.22026	0.682888	130.679	54.069
				100	0	0	872123		0	1	60	16	1455	1396	156.355	0.957476	0.661888	0.717579	156.638	850.397
				100	0	4	900567		0	1	60	17	7953	5466	325.811	0.932446	0.740704	0.647064	260.355	824.875
				100	0	8	899873		0	1	60	18	2263	1900	179.184	0.955734	0.460432	0.743646	416.679	254.172
				100	0	12	947358		0	1	60	19	1425	972	129.042	0.931034	0.375236	0.733528	452.8	375.084
				100	0	16	946358		0	1	60	20	1590	1408	153.527	0.961749	0.399891	0.75066	490.307	634.625
				100	0	20	1008383		0	1	60	21	2264	2160	190.426	0.962996	0.360398	0.74853	688.104	201.474
				100	0	24	1005915		0	1	60	23	2052	1308	155.113	0.940331	0.706757	0.683161	746.766	797.803
				100	0	28	1103712		0	1	60	24	5833	2240	191.012	0.969697	0.443392	0.7715	806.654	40.3714
				100	0	32	1181656		0	1	60	25	1178	1016	133.355	0.953991	0.593455	0.717931	935.563	626.161
				100	0	36	1252690		0	1	60	26	3097	2636	211.497	0.960992	0.393443	0.740534	955.45	758.075
				100	0	40	1354095		0	1	60	28	1579	1808	174.598	0.96068	0.549322	0.745298	38.2965	973.27
				100	0	44	1420853		0	1	60	29	2185	1912	180.184	0.962739	0.511653	0.740059	772.442	852.925
				100	0	48	1507046		0	1	60	30	1561	1496	157.527	0.954082	0.381351	0.757586	891.072	466.57
				100	0	52	1566576		0	1	60	32	590	536	106.213	0.88595	0.763371	0.59706	889.351	218.097
				100	0	56	1654392		0	1	60	33	1080	504	100.799	0.888889	0.68304	0.623344	1005.77	75.0079
				100	0	60	1612815		0	1	60	35	1109	996	131.87	0.944076	0.229834	0.719742	944.066	909.528
				100	0	64	1690991		0	1	60	37	1715	1232	140.284	0.968553	0.504682	0.786688	343.117	631.916
				100	0	68	1670886		0	1	64	1	2624	2156	196.598	0.948526	0.531996	0.700972	177.966	79.5649
				100	0	72	1714105		0	1	64	2	7703	4532	282.225	0.962412	0.404	0.715003	164.429	457.99
				30	1	0	966766		0	1	64	3	9943	3556	258.326	0.9465	0.389637	0.669631	263.929	925.485
				30	1	4	1009749		0	1	64	4	16923	8724	395.474	0.965792	0.400642	0.700954	397.872	735.462
				30	1	8	1004463		0	1	64	5	14685	7680	363.196	0.971537	0.420376	0.731626	429.47	832.494
				30	1	12	1053133		0	1	64	6	15739	9240	408.409	0.970079	0.481914	0.696131	538.068	955.206
				30	1	16	1038793		0	1	64	7	8426	5464	312.125	0.961972	0.480849	0.704797	541.078	719.147
				30	1	20	1083983		0	1	64	8	3215	2328	202.912	0.956843	0.393543	0.710524	586.593	523.139
				30	1	24	1043012		0	1	64	9	7757	4444	280.296	0.965877	0.529321	0.710802	787.149	954.056
				30	1	28	1097147		0	1	64	10	4059	2444	201.841	0.962584	0.386273	0.753866	875.387	835.151
				30	1	32	1123241		0	1	64	12	2904	1992	191.598	0.943629	0.687442	0.681895	47.0863	208.187
				30	1	36	1148911		0	1	64	13	2892	3132	231.983	0.970862	0.554775	0.731341	107.785	983.233
				30	1	40	1224944		0	1	64	14	2795	2340	199.841	0.955492	0.430433	0.736306	131.464	341.396
				30	1	44	1293248		0	1	64	15	1475	1608	170.941	0.940901	0.324839	0.691517	131.187	54.6692
				30	1	48	1392913		0	1	64	16	1598	1524	172.426	0.943653	0.66781	0.64415	155.287	848.909
				30	1	52	1475756		0	1	64	17	7500	4750	324.296	0.918229	0.767149	0.567569	259.415	824.588
				30	1	56	1578243		0	1	64	18	2215	1748	176.426	0.95	0.457343	0.705706	417.134	255.118
				30	1	60	1555630		0	1	64	19	851	616	99.3848	0.941896	0.346683	0.783702	459.825	367.643
				30	1	64	1657303		0	1	64	20	1416	1160	143.527	0.942323	0.382251	0.707622	491.307	633.638
				30	1	68	1655811		0	1	64	21	2211	2028	184.184	0.958412	0.353283	0.751234	688.841	201.995
				30	1	72	1700998		0	1	64	23	2515	1552	164.184	0.955077	0.569663	0.723504	745.124	799.067
				30	2	0	877212		0	1	64	24	5961	2184	191.012	0.962115	0.452974	0.752212	805.101	39.1374
				30	2	4	904978		0	1	64	25	1118	916	124.284	0.942387	0.460673	0.7452	935.775	626.788
				30	2	8	901973		0	1	64	26	2836	2212	193.841	0.957576	0.373418	0.739785	951.751	757.527
				30	2	12	951169		0	1	64	28	1670	1864	179.012	0.956388	0.596877	0.730955	37.4142	973.461
				30	2	16	947557		0	1	64	29	2027	1638	162.77	0.970954	0.104439	0.776922	771.723	854.524
				30	2	20	995670		0	1	64	30	1600	1416	153.113	0.950336	0.2796	0.759016	893.065	466.805
				30	2	24	969970		0	1	64	35	881	756	115.698	0.935644	0.514185	0.709702	943.452	906.151
				30	2	28	1040379		0	1	64	37	1028	636	110.456	0.916427	0.727566	0.655073	344.33	633.481
				30	2	32	1084910		0	1	68	1	2734	2060	195.841	0.94193	0.654118	0.67495	177.541	81.5175
				30	2	36	1135946		0	1	68	2	8324	4484	275.497	0.966588	0.377647	0.742404	169.877	459.956
				30	2	40	1226471		0	1	68	3	11292	3842	262.811	0.956435	0.457422	0.699004	264.167	926.384
				30	2	44	1310236		0	1	68	4	17442	8900	401.717	0.967917	0.389209	0.693043	396.279	735.396
				30	2	48	1413816		0	1	68	5	15029	7644	365.439	0.969928	0.355107	0.719286	429.437	832.132
				30	2	52	1510791		0	1	68	6	16585	9336	404.752	0.971893	0.491603	0.71613	538.708	954.423
				30	2	56	1617469		0	1	68	7	8418	5380	322.024	0.957636	0.438339	0.65195	543.18	718.557
				30	2	60	1600758		0	1	68	8	3199	2304	202.497	0.956811	0.328487	0.706079	587.465	524.569
				30	2	64	1701650		0	1	68	9	8707	4650	286.711	0.967138	0.466494	0.710845	787.197	955.02
				30	2	68	1688940		0	1	68	10	4341	2528	210.497	0.956127	0.36406	0.716957	875.595	836.459
				30	2	72	1726792		0	1	68	12	3131	2072	195.012	0.944394	0.718711	0.684662	44.5347	208.82
				30	3	0	886566		0	1	68	13	2792	2956	223.497	0.965067	0.494019	0.743651	107.526	984.021
				30	3	4	931140		0	1	68	14	2436	2068	186.426	0.964103	0.355218	0.747731	131.142	340.67
				30	3	8	932817		0	1	68	15	1517	1664	169.355	0.955224	0.578662	0.729064	131.553	52.6731
				30	3	12	986500		0	1	68	16	1521	1464	158.527	0.954368	0.530331	0.732057	154.992	847.128
				30	3	16	983906		0	1	68	17	7626	4634	286.154	0.96361	0.6612	0.711157	255.4	825.201
				30	3	20	1036706		0	1	68	18	2255	1784	175.012	0.956056	0.545165	0.731928	415.558	254.617
				30	3	24	1016122		0	1	68	19	771	544	98.2132	0.946087	0.51127	0.708711	462.147	366.985
				30	3	28	1095727		0	1	68	20	1425	1172	141.698	0.948988	0.274402	0.733512	489.384	633.776
				30	3	32	1151771		0	1	68	21	2170	2000	183.598	0.956023	0.408934	0.745597	688.164	201.688
				30	3	36	1218228		0	1	68	23	3013	1812	175.598	0.963317	0.598818	0.738463	743.889	799.211
				30	3	40	1349959		0	1	68	24	5805	2108	189.012	0.957312	0.433061	0.741482	805.714	39.0769
				30	3	44	1462957		0	1	68	25	1070	864	122.698	0.947368	0.442242	0.721183	934.157	627
				30	3	48	1600907		0	1	68	26	2779	2120	194.841	0.950673	0.33446	0.701757	950.138	758.553
				30	3	52	1726299		0	1	68	28	1716	1888	176.184	0.966718	0.522064	0.764329	37.75	973.013
				30	3	56	1882808		0	1	68	29	2218	1822	173.77	0.957939	0.40598	0.758247	771.868	856.179
				30	3	60	1872093		0	1	68	30	1584	1376	150.113	0.955556	0.326155	0.76735	894.087	467.831
				30	3	64	2009749		0	1	68	33	1191	480	93.799	0.902256	0.552444	0.685575	1004.97	76.7167
				30	3	68	2010155		0	1	68	35	926	804	117.627	0.946996	0.633356	0.730212	943.256	906.619
				30	3	72	2051860		0	1	68	37	1305	832	134.113	0.912281	0.642731	0.581291	343.673	631.913
				30	4	0	868813		0	1	72	1	5106	4392	418.167	0.751154	0.807704	0.315627	156.507	65.0118
				30	4	4	894459		0	1	72	2	8482	4512	283.983	0.959388	0.447877	0.703064	172.236	460.7
				30	4	8	894823		0	1	72	3	11154	3776	256.983	0.959593	0.324521	0.718512	264.281	928.552
				30	4	12	938802		0	1	72	4	18012	8984	398.06	0.965918	0.30859	0.712496	397.008	736.374
				30	4	16	929415		0	1	72	5	14677	7340	350.125	0.973862	0.436554	0.752419	429.696	832.608
				30	4	20	970375		0	1	72	6	16279	9088	405.409	0.971667	0.480542	0.69485	538.087	955.217
				30	4	24	940179		0	1	72	7	8538	5324	314.953	0.956006	0.521435	0.674459	544.263	718.38
				30	4	28	996976		0	1	72	8	3155	2308	202.326	0.960866	0.314231	0.708505	588.446	525.114
				30	4	32	1028677		0	1	72	9	9454	4712	285.468	0.967358	0.533414	0.726608	788.658	955.149
				30	4	36	1063385		0	1	72	10	4385	2588	211.497	0.959941	0.391507	0.727049	875.094	836.97
				30	4	40	1136309		0	1	72	12	3465	2172	207.841	0.934596	0.723394	0.631842	44.0506	210.39
				30	4	44	1198860		0	1	72	13	2782	2948	225.74	0.961513	0.50796	0.726976	107.664	983.8
				30	4	48	1286981		0	1	72	14	2497	2096	192.083	0.959707	0.575462	0.713875	130.771	341.057
				30	4	52	1367277		0	1	72	16	1644	1632	173.598	0.936854	0.551961	0.68052	155.593	845.917
				30	4	56	1458976		0	1	72	17	8003	4950	315.711	0.924542	0.600479	0.624075	255.002	826.675
				30	4	60	1442480		0	1	72	18	2133	1704	169.355	0.954622	0.533453	0.746589	416.214	254.195
				30	4	64	1542060		0	1	72	19	1680	1036	137.042	0.927484	0.631023	0.69321	459.322	371.125
				30	4	68	1533879		0	1	72	20	1451	1216	140.87	0.955224	0.376076	0.770027	489.414	634.921
				30	4	72	1560896		0	1	72	21	1854	1724	173.355	0.944658	0.209688	0.720896	688.827	204.992
				30	5	0	945301		0	1	72	23	2820	1632	168.184	0.956063	0.660978	0.72504	742.897	799.804
				30	5	4	981799		0	1	72	24	5868	2100	187.184	0.965517	0.465585	0.75317	804.077	40.4048
				30	5	8	984967		0	1	72	25	1199	984	132.355	0.953488	0.535841	0.705866	932.898	626.923
				30	5	12	1042932		0	1	72	26	3107	2432	201.255	0.96623	0.396712	0.754537	950.681	758.082
				30	5	16	1037864		0	1	72	28	1825	2008	186.012	0.951659	0.533364	0.729274	37.743	973.09
				30	5	20	1085640		0	1	72	29	2345	1936	178.184	0.965586	0.418559	0.766265	771.939	857.568
				30	5	24	1050365		0	1	72	30	1406	1212	142.113	0.952082	0.440396	0.754131	894.85	469.82
				30	5	28	1118938		0	1	72	32	786	668	117.284	0.901484	0.767607	0.610249	892.057	222.272
				30	5	32	1164129		0	1	72	33	1312	548	95.3848	0.93039	0.365812	0.756889	1006.84	74.3102
				30	5	36	1213142		0	1	72	35	1152	1012	127.213	0.964728	0.612381	0.785825	942.318	907.433
				30	5	40	1307926		0	1	72	36	908	756	112.627	0.941469	0.549112	0.748934	654.611	897.643
				30	5	44	1398038		0	1	72	37	2562	1724	175.184	0.949339	0.598442	0.705926	338.874	634.5
				30	5	48	1515219		0	1	72	38	503	472	90.2132	0.944	0.542517	0.728806	1005.75	921.941
				30	5	52	1608913		0	1	72	39	705	504	92.3848	0.931608	0.503292	0.742061	136.675	743.69
				30	5	56	1725057		0	1	72	40	1262	792	121.527	0.933962	0.493457	0.673892	477.086	526.348
				30	5	60	1705146		0	2	0	1	2363	2864	217.255	0.968877	0.269545	0.762507	65.2346	441.768
				30	5	64	1819461		0	2	0	2	3769	4756	284.054	0.969425	0.386341	0.740714	93.4285	169.148
				30	5	68	1815196		0	2	0	3	2278	2628	279.154	0.800244	0.851865	0.423786	70.6248	873.891
				30	5	72	1836366		0	2	0	4	2362	2500	209.74	0.956389	0.358931	0.714146	88.7592	756.1
				30	0	0	857958		0	2	0	5	2492	2868	216.669	0.97023	0.356882	0.767707	151.289	884.492
				30	0	4	879784		0	2	0	6	3681	3976	257.154	0.97094	0.190088	0.755559	187.649	765.784
				30	0	8	881160		0	2	0	7	1467	1840	177.77	0.951396	0.417661	0.731666	179.657	312.439
				30	0	12	932720		0	2	0	8	3683	4606	429.752	0.727761	0.884163	0.313399	297.179	59.4544
				30	0	16	932387		0	2	0	9	2162	2536	224.083	0.926562	0.722341	0.634659	455.724	329.311
				30	0	20	974957		0	2	0	10	1908	2040	204.255	0.920162	0.734794	0.614462	491.394	312.045
				30	0	24	949711		0	2	0	11	2134	2800	222.326	0.956938	0.519517	0.711849	685.417	125.82
				30	0	28	1010817		0	2	0	12	1619	1776	172.77	0.958446	0.55551	0.747685	720.113	848.725
				30	0	32	1054947		0	2	0	13	1734	2032	188.426	0.950421	0.564439	0.719201	750.277	522.179
				30	0	36	1109308		0	2	0	14	1100	1380	151.941	0.954357	0.33515	0.75117	772.467	116.201
				30	0	40	1201429		0	2	0	15	974	998	126.284	0.959615	0.424785	0.786397	780.723	174.676
				30	0	44	1276395		0	2	0	16	1572	1912	179.598	0.958396	0.452171	0.744895	942.333	206.366
				30	0	48	1381367		0	2	0	17	4233	4200	323.154	0.965739	0.923707	0.505405	1002.99	910.742
				30	0	52	1464184		0	2	0	18	1062	748	113.456	0.946835	0.661096	0.730227	219.687	164.714
				30	0	56	1569576		0	2	0	19	699	708	109.627	0.94526	0.651438	0.740295	236.556	491.336
				30	0	60	1548992		0	2	0	20	791	1068	132.456	0.951872	0.517144	0.76496	393.59	108.56
				30	0	64	1639850		0	2	0	21	576	640	103.385	0.943953	0.711574	0.752448	393.062	482.188
				30	0	68	1631569		0	2	0	22	447	560	93.5563	0.955631	0.42372	0.803991	562.729	212.829
				30	0	72	1641172		0	2	0	23	1070	512	97.3848	0.902998	0.713347	0.678419	591.781	402.391
				10	1	0	866079		0	2	0	24	632	736	115.213	0.935197	0.384765	0.69676	595.348	1008.72
				10	1	4	887767		0	2	0	25	1101	1324	149.355	0.958726	0.437729	0.745858	736.376	35.4547
				10	1	8	892635		0	2	0	26	976	828	114.627	0.959444	0.206555	0.791887	838.171	406.944
				10	1	12	945053		0	2	0	27	648	452	87.2132	0.933884	0.517495	0.746765	835.81	306.695
				10	1	16	944337		0	2	0	28	1313	1380	151.113	0.957668	0.483637	0.759429	875.926	571.236
				10	1	20	985028		0	2	0	29	859	1096	134.698	0.95637	0.496042	0.759093	884.953	155.164
				10	1	24	952092		0	2	0	30	1002	624	99.2132	0.967442	0.520693	0.796628	898.808	419.628
				10	1	28	1006909		0	2	0	31	786	1092	133.456	0.957055	0.610017	0.770473	902.984	59.8993
				10	1	32	1021566		0	2	0	32	434	496	88.9706	0.952015	0.624156	0.787406	935.919	595.5
				10	1	36	1034753		0	2	4	1	3728	4308	269.811	0.973779	0.448781	0.743645	65.8278	434.164
				10	1	40	1078781		0	2	4	2	3951	3884	256.569	0.965689	0.271877	0.741451	93.8738	163.944
				10	1	44	1122028		0	2	4	3	2105	2260	193.841	0.965399	0.265388	0.755838	78.7124	870.624
				10	1	48	1192737		0	2	4	4	2015	1944	179.598	0.962376	0.359572	0.757362	88.7346	747.286
				10	1	52	1269176		0	2	4	5	3143	3464	239.497	0.968951	0.365803	0.758902	151.033	875.738
				10	1	56	1373360		0	2	4	6	4232	4084	262.983	0.966856	0.342632	0.742063	184.802	758.539
				10	1	60	1383103		0	2	4	7	1427	1716	171.355	0.960269	0.629609	0.734399	178.09	308.248
				10	1	64	1496047		0	2	4	8	3339	3268	243.154	0.953604	0.365094	0.694589	316.844	60.5661
				10	1	68	1522914		0	2	4	10	2883	2908	229.74	0.953755	0.616716	0.692358	474.149	316.72
				10	1	72	1561380		0	2	4	11	1734	2108	187.598	0.969641	0.645383	0.752704	686.069	119.437
				10	2	0	864239		0	2	4	12	1689	1652	168.527	0.958237	0.594197	0.730939	712.178	841.11
				10	2	4	889818		0	2	4	13	1096	1226	141.113	0.957065	0.41285	0.773692	748.786	520.216
				10	2	8	897277		0	2	4	15	1345	1280	144.527	0.955937	0.350314	0.770056	785.223	169.297
				10	2	12	948029		0	2	4	16	1697	1848	179.598	0.950129	0.559307	0.719961	941.695	201.677
				10	2	16	945230		0	2	4	17	8042	6324	376.054	0.977132	0.895777	0.561955	996.909	906.491
				10	2	20	983921		0	2	4	19	769	748	110.042	0.954082	0.371116	0.776243	239.024	491.003
				10	2	24	947880		0	2	4	20	666	876	121.042	0.950108	0.58348	0.751354	390.66	110.929
				10	2	28	1000048		0	2	4	24	538	596	99.2132	0.941548	0.541368	0.760882	595.648	1000.35
				10	2	32	1010470		0	2	4	25	1124	1384	160.184	0.944065	0.611066	0.677812	730.009	28.1012
				10	2	36	1017961		0	2	4	26	1017	876	124.042	0.936898	0.596496	0.71545	837.888	400.701
				10	2	40	1058392		0	2	4	28	877	864	118.627	0.964286	0.542134	0.771531	873.565	565.815
				10	2	44	1090651		0	2	4	29	1113	1396	146.042	0.975542	0.266913	0.822511	893.795	151.623
				10	2	48	1151576		0	2	4	30	1181	552	97.6274	0.940375	0.642884	0.727789	898.688	417.399
				10	2	52	1214037		0	2	4	31	1600	2180	221.912	0.871303	0.823272	0.556296	889.417	59.0101
				10	2	56	1306385		0	2	4	32	430	468	87.2132	0.955102	0.396985	0.773199	937.799	589.97
				10	2	60	1303138		0	2	4	33	608	580	98.2132	0.943089	0.549457	0.755611	372.231	419.038
				10	2	64	1401846		0	2	4	34	626	756	110.213	0.949749	0.410182	0.782104	578.146	258.987
				10	2	68	1415334		0	2	4	35	430	468	89.799	0.926733	0.538437	0.729311	615.585	485.423
				10	2	72	1454026		0	2	8	1	4248	4956	294.296	0.965894	0.258051	0.71907	62.4774	432.657
				10	3	0	863198		0	2	8	2	5833	6480	329.539	0.976198	0.156875	0.749844	90.1765	166.804
				10	3	4	884696		0	2	8	3	1332	1404	156.184	0.94673	0.411554	0.723278	70.4772	875.4
				10	3	8	888481		0	2	8	4	2483	2420	206.083	0.953883	0.375287	0.716044	82.3777	747.882
				10	3	12	933833		0	2	8	5	3973	4460	277.225	0.968092	0.396313	0.729254	148.231	877.813
				10	3	16	932760		0	2	8	6	5053	4896	288.64	0.969121	0.29182	0.738481	178.711	759.219
				10	3	20	965762		0	2	8	7	1116	1320	147.284	0.953069	0.400875	0.764665	174.585	312.439
				10	3	24	932752		0	2	8	8	4413	3916	261.326	0.961926	0.491079	0.720589	310.274	70.0873
				10	3	28	982170		0	2	8	10	3706	3812	252.569	0.974936	0.558296	0.750938	466.451	320.666
				10	3	32	996011		0	2	8	11	2296	2600	211.497	0.962606	0.499092	0.73042	687.792	121.675
				10	3	36	1008068		0	2	8	12	2041	1972	185.598	0.952197	0.645253	0.7194	712.973	840.143
				10	3	40	1042466		0	2	8	13	2107	2332	200.497	0.960857	0.45655	0.728988	748.973	520.119
				10	3	44	1077126		0	2	8	14	1071	1264	148.941	0.956851	0.507173	0.716024	771.663	109.035
				10	3	48	1138044		0	2	8	15	1467	1560	159.113	0.965347	0.565206	0.774328	795.321	171.777
				10	3	52	1205898		0	2	8	16	1721	1896	182.012	0.955645	0.451551	0.719196	938.129	200.838
				10	3	56	1303667		0	2	8	17	11313	9068	447.953	0.979371	0.88777	0.567879	991.58	908.702
				10	3	60	1314882		0	2	8	18	1364	1168	143.284	0.941176	0.53131	0.714917	212.993	169.027
				10	3	64	1424575		0	2	8	19	1056	1052	130.042	0.956364	0.258525	0.781737	231.899	494.127
				10	3	68	1449302		0	2	8	20	1138	1512	157.941	0.969231	0.633796	0.761678	391.548	111.14
				10	3	72	1487346		0	2	8	21	538	548	95.2132	0.941581	0.562764	0.759619	392.318	469.653
				10	4	0	927782		0	2	8	22	387	468	84.9706	0.962963	0.508504	0.814552	557.62	208.654
				10	4	4	961700		0	2	8	23	1433	876	121.042	0.940924	0.453614	0.751354	586.87	399.094
				10	4	8	965830		0	2	8	24	748	820	117.042	0.949074	0.603572	0.752217	591.685	1003.41
				10	4	12	1021145		0	2	8	25	926	1160	140.941	0.955519	0.352256	0.733825	727.493	33.4448
				10	4	16	1016406		0	2	8	26	1573	1432	152.284	0.961719	0.578805	0.775966	834.802	402.796
				10	4	20	1050855		0	2	8	28	859	808	124.698	0.928736	0.48365	0.652978	870.371	565.946
				10	4	24	1003764		0	2	8	29	385	476	96.2132	0.886406	0.582392	0.646171	889.34	150.803
				10	4	28	1062254		0	2	8	30	1022	652	102.627	0.949054	0.356615	0.777912	889.617	408.402
				10	4	32	1070978		0	2	8	31	1581	2148	221.255	0.869988	0.862959	0.55139	885.52	61.1518
				10	4	36	1077390		0	2	8	32	545	604	99.2132	0.949686	0.54102	0.771095	934.103	589.904
				10	4	40	1117123		0	2	8	33	501	500	94.0416	0.924214	0.608115	0.71046	371.116	423.492
				10	4	44	1146948		0	2	8	34	583	704	109.042	0.934927	0.383385	0.744043	575.352	257.534
				10	4	48	1214684		0	2	8	36	1206	1252	147.456	0.943482	0.503567	0.723586	31.9696	844.858
				10	4	52	1286369		0	2	8	37	310	444	86.3848	0.942675	0.385919	0.747685	998.068	23.3468
				10	4	56	1388078		0	2	12	1	4220	4656	281.397	0.969596	0.403916	0.738897	64.5395	431.581
				10	4	60	1395816		0	2	12	2	6627	6976	345.61	0.972807	0.243207	0.733911	87.3039	168.534
				10	4	64	1510620		0	2	12	3	2198	2268	192.941	0.968403	0.450423	0.765602	69.3395	877.389
				10	4	68	1537361		0	2	12	4	2940	2728	213.255	0.964981	0.492546	0.753801	84.8754	750.594
				10	4	72	1575447		0	2	12	6	4805	4224	272.397	0.965265	0.360418	0.715368	177.402	761.295
				10	5	0	875771		0	2	12	7	1855	2128	184.77	0.97036	0.357531	0.783287	174.079	308.921
				10	5	4	899564		0	2	12	8	4854	3980	275.125	0.954208	0.65255	0.660744	309.006	83.1533
				10	5	8	902623		0	2	12	10	4275	3996	257.74	0.972026	0.519578	0.755912	464.979	325.403
				10	5	12	951432		0	2	12	11	2023	2100	203.497	0.941282	0.732087	0.637252	687.839	124.336
				10	5	16	953231		0	2	12	12	2803	2520	212.255	0.957083	0.705395	0.702903	707.271	838.922
				10	5	20	990861		0	2	12	13	1641	1676	163.941	0.969907	0.552625	0.783625	746.346	515.457
				10	5	24	956482		0	2	12	14	1266	1372	156.598	0.957432	0.486319	0.703059	769.367	108.952
				10	5	28	1015138		0	2	12	15	1990	1928	179.598	0.963037	0.488936	0.751128	800.658	176.176
				10	5	32	1029734		0	2	12	16	2298	2408	201.841	0.963971	0.50519	0.742761	934.57	201.301
				10	5	36	1043710		0	2	12	17	14411	10800	492.61	0.981105	0.893493	0.559277	989.23	909.753
				10	5	40	1083679		0	2	12	18	1201	956	134.284	0.915709	0.527605	0.66622	211.429	172.45
				10	5	44	1126058		0	2	12	19	1006	956	126.87	0.944664	0.17216	0.746362	232.793	500.056
				10	5	48	1187973		0	2	12	20	1270	1628	171.184	0.947614	0.591033	0.698135	391.824	103.925
				10	5	52	1255706		0	2	12	21	420	400	86.799	0.911162	0.69201	0.667176	388.96	468.1
				10	5	56	1349354		0	2	12	22	503	580	95.799	0.955519	0.481909	0.794175	560.645	210.624
				10	5	60	1367036		0	2	12	23	1057	776	113.627	0.944039	0.496351	0.755275	588.129	404.077
				10	5	64	1481702		0	2	12	24	578	600	106.627	0.928793	0.646144	0.663168	592.62	1005.73
				10	5	68	1510291		0	2	12	25	1034	1212	145.113	0.944661	0.214343	0.723272	726.649	38.2822
				10	5	72	1552831		0	2	12	26	1787	1552	163.77	0.946341	0.236593	0.727169	841.454	401.34
				10	0	0	871306		0	2	12	27	1319	716	107.213	0.953395	0.425278	0.782756	828.757	310.12
				10	0	4	891498		0	2	12	28	2409	2148	195.083	0.958501	0.413363	0.709258	863.71	566.426
				10	0	8	894289		0	2	12	29	1072	1304	144.284	0.965926	0.374564	0.787135	889.206	146.874
				10	0	12	937145		0	2	12	30	728	548	95.2132	0.94974	0.641326	0.759619	881.828	411.055
				10	0	16	931142		0	2	12	31	1938	2512	240.083	0.877095	0.875447	0.547653	885.322	62.1656
				10	0	20	959681		0	2	12	33	420	404	81.5563	0.95283	0.759912	0.763266	370.767	423.946
				10	0	24	934787		0	2	12	34	632	720	104.971	0.963855	0.429013	0.821121	576.933	258.378
				10	0	28	963764		0	2	12	36	1264	1332	151.87	0.946695	0.605288	0.725721	24.3258	844.74
				10	0	32	965736		0	2	12	37	359	488	88.3848	0.951267	0.556667	0.785009	993.205	27.2541
				10	0	36	966897		0	2	16	1	4253	4704	283.64	0.967901	0.156871	0.734756	65.3707	431.182
				10	0	40	987510		0	2	16	2	5772	5392	307.368	0.970482	0.372513	0.717206	85.5074	169.036
				10	0	44	1010119		0	2	16	3	2161	2236	197.805	0.950276	0.426026	0.718136	67.6342	877.827
				10	0	48	1053374		0	2	16	4	1984	1752	176.426	0.948052	0.467447	0.707321	85.7237	757.062
				10	0	52	1105591		0	2	16	6	5130	4500	273.74	0.96691	0.199756	0.75465	178.482	764.228
				10	0	56	1173572		0	2	16	7	2276	2644	212.669	0.961455	0.57621	0.73462	166.085	309.193
				10	0	60	1179364		0	2	16	8	4985	3476	254.296	0.954159	0.381248	0.675475	305.118	88.5736
				10	0	64	1266117		0	2	16	10	4376	4020	259.983	0.971719	0.440351	0.747389	465.054	326.649
				10	0	68	1273766		0	2	16	11	2555	2640	225.083	0.944882	0.713797	0.654828	690.406	125.27
				10	0	72	1307692		0	2	16	12	2751	2480	213.326	0.957529	0.668218	0.684817	708.39	837.955
				3	1	0	904916		0	2	16	13	1995	2074	189.426	0.956642	0.422855	0.726336	754.498	513.032
				3	1	4	937099		0	2	16	15	2294	2252	194.012	0.959114	0.297287	0.751831	804.83	179.356
				3	1	8	943067		0	2	16	16	2258	2256	193.355	0.96	0.516738	0.758292	931.642	203.238
				3	1	12	996926		0	2	16	17	15577	11880	525.095	0.9781	0.896704	0.541439	987.92	908.336
				3	1	16	997171		0	2	16	19	946	904	128.698	0.938733	0.514645	0.685854	234.155	500.385
				3	1	20	1035740		0	2	16	20	1715	2228	196.426	0.955813	0.622158	0.725647	397.561	108.328
				3	1	24	1012771		0	2	16	21	565	532	94.3848	0.928447	0.52659	0.750443	386.192	469.868
				3	1	28	1054128		0	2	16	22	508	584	98.6274	0.932907	0.21562	0.754445	554.322	211.5
				3	1	32	1057899		0	2	16	23	1104	884	125.698	0.931507	0.61357	0.703076	588.495	406.011
				3	1	36	1063289		0	2	16	24	694	720	112.284	0.943644	0.273928	0.717636	583.844	1001.68
				3	1	40	1088615		0	2	16	25	1429	1684	167.77	0.958452	0.423348	0.75184	722.673	40.6615
				3	1	44	1108746		0	2	16	26	2129	2048	235.083	0.8192	0.787687	0.465689	854.031	395.898
				3	1	48	1145042		0	2	16	27	1607	636	102.627	0.939439	0.335464	0.758822	833.456	312.739
				3	1	52	1183186		0	2	16	28	2746	2508	204.669	0.966474	0.388785	0.752373	868.222	567.648
				3	1	56	1244086		0	2	16	29	1502	1880	180.426	0.959673	0.375102	0.725717	884.172	143.304
				3	1	60	1224790		0	2	16	31	1639	2092	228.083	0.850407	0.888229	0.505341	882.672	63.5134
				3	1	64	1299429		0	2	16	33	666	616	101.627	0.939024	0.501227	0.749495	370.097	422.799
				3	1	68	1311770		0	2	16	37	393	528	92.3848	0.937833	0.525508	0.777397	992.985	27.9697
				3	1	72	1343743		0	2	20	1	4857	5164	303.468	0.962535	0.446052	0.704645	67.0871	432.083
				3	2	0	805437		0	2	20	2	6649	6104	323.196	0.972904	0.315282	0.734332	85.9928	171.683
				3	2	4	814752		0	2	20	3	2019	1968	190.634	0.944338	0.472499	0.680513	68.6911	878.829
				3	2	8	822348		0	2	20	4	3232	2872	220.083	0.963112	0.346159	0.74511	85.5167	752.428
				3	2	12	862444		0	2	20	6	5147	4096	258.497	0.970156	0.306806	0.770295	178.213	764.768
				3	2	16	861074		0	2	20	7	2870	3216	286.711	0.863356	0.745285	0.49163	160.552	316.774
				3	2	20	892118		0	2	20	8	5466	3256	244.468	0.959623	0.537333	0.684621	304.299	89.5983
				3	2	24	876257		0	2	20	10	5245	4508	282.125	0.965517	0.443925	0.711723	470.989	328.401
				3	2	28	909584		0	2	20	11	2748	2680	235.74	0.920646	0.79847	0.606007	688.59	129.243
				3	2	32	911459		0	2	20	12	2487	2004	184.355	0.951567	0.514473	0.740962	707.684	841.929
				3	2	36	915265		0	2	20	13	2287	2266	198.083	0.961392	0.508483	0.725729	753.965	516.399
				3	2	40	934090		0	2	20	14	1481	1554	162.941	0.948718	0.417065	0.735528	769.338	112.376
				3	2	44	945113		0	2	20	15	2336	2212	191.012	0.97188	0.453108	0.761856	810.135	183.444
				3	2	48	975172		0	2	20	16	2714	2572	214.497	0.954006	0.538302	0.702484	931.977	203.452
				3	2	52	1004910		0	2	20	17	14817	10020	509.989	0.91876	0.876456	0.484124	983.149	893.03
				3	2	56	1048845		0	2	20	18	800	724	109.213	0.94026	0.389959	0.762778	210.688	172.666
				3	2	60	1029194		0	2	20	20	1898	2380	208.426	0.955823	0.75641	0.688464	392.239	116.826
				3	2	64	1082743		0	2	20	22	449	484	88.3848	0.941634	0.466183	0.778575	556.112	212.004
				3	2	68	1085588		0	2	20	23	1688	1340	152.941	0.943662	0.600473	0.71989	588.933	408.59
				3	2	72	1105961		0	2	20	24	724	712	112.042	0.943046	0.605393	0.71274	582.275	1005.84
				3	3	0	887372		0	2	20	25	1464	1640	165.355	0.957944	0.448219	0.753733	725.417	43.1829
				3	3	4	905664		0	2	20	26	1058	948	127.284	0.953722	0.429003	0.735307	842.213	382.205
				3	3	8	911249		0	2	20	27	2008	816	119.456	0.932571	0.372429	0.718597	833.373	311.971
				3	3	12	960582		0	2	20	28	3229	2808	220.497	0.959672	0.427763	0.725771	871.509	569.699
				3	3	16	963753		0	2	20	29	1700	2056	183.598	0.965712	0.394902	0.766474	888.488	139.625
				3	3	20	999502		0	2	20	30	930	500	91.2132	0.934579	0.425369	0.755204	888.1	412.66
				3	3	24	977234		0	2	20	31	1835	2248	256.64	0.791549	0.8863	0.428903	885.173	65.5249
				3	3	28	1017674		0	2	20	33	537	472	90.2132	0.930966	0.565721	0.728806	367.229	425.5
				3	3	32	1011963		0	2	20	34	488	520	88.9706	0.971963	0.461558	0.825507	578.562	261.1
				3	3	36	1010832		0	2	20	36	1273	1332	155.355	0.942675	0.595056	0.693524	27.7372	852.236
				3	3	40	1027004		0	2	20	37	407	524	94.2132	0.945848	0.488839	0.741853	997.462	34.042
				3	3	44	1031687		0	2	20	38	1676	1680	198.284	0.84	0.838754	0.536961	993.738	984.276
				3	3	48	1060189		0	2	20	39	1019	1032	125.657	0.983794	0.460049	0.821329	1006.24	957.043
				3	3	52	1084668		0	2	24	1	4888	5296	297.054	0.972635	0.35071	0.754202	67.9456	432.938
				3	3	56	1124730		0	2	24	2	6144	5388	307.953	0.970636	0.364385	0.71395	87.5438	172.301
				3	3	60	1104838		0	2	24	3	1731	1692	176.426	0.949495	0.463126	0.683098	69.6537	878.647
				3	3	64	1160594		0	2	24	4	3304	3028	226.912	0.960965	0.474293	0.739013	84.2622	750.022
				3	3	68	1161799		0	2	24	6	5786	4684	284.397	0.96458	0.369544	0.727741	177.076	762.573
				3	3	72	1179366		0	2	24	7	2761	3124	290.368	0.856829	0.79626	0.465613	160.828	314.725
				3	4	0	820275		0	2	24	8	6997	4532	283.296	0.96364	0.328785	0.709606	297.851	78.763
				3	4	4	831438		0	2	24	10	5185	4400	277.397	0.966184	0.201694	0.718554	471.656	327.673
				3	4	8	834404		0	2	24	11	2674	2512	213.912	0.961347	0.652506	0.689859	689.806	124.21
				3	4	12	876275		0	2	24	12	3048	2544	205.426	0.963271	0.496281	0.757555	707.324	842.459
				3	4	16	876761		0	2	24	13	2257	2302	198.083	0.961571	0.421574	0.737258	751.55	514.891
				3	4	20	907194		0	2	24	14	1316	1366	154.355	0.951253	0.45627	0.720472	770.895	116.125
				3	4	24	885765		0	2	24	15	2143	1928	179.355	0.955401	0.283443	0.753162	809.575	181.425
				3	4	28	920229		0	2	24	16	3429	3328	241.326	0.962406	0.430239	0.718101	931.526	202.454
				3	4	32	917679		0	2	24	17	18439	13860	563.338	0.979921	0.897906	0.548826	985.091	907.873
				3	4	36	917803		0	2	24	18	791	564	97.6274	0.946309	0.625981	0.74361	213.72	172.684
				3	4	40	933220		0	2	24	19	1547	1448	156.355	0.950755	0.381232	0.744309	233.804	499.704
				3	4	44	940502		0	2	24	20	1634	2080	190.426	0.955005	0.666311	0.720807	395.677	117.569
				3	4	48	969371		0	2	24	21	467	416	83.5563	0.926503	0.634443	0.748763	392.404	467.692
				3	4	52	989564		0	2	24	22	514	572	97.799	0.943894	0.568023	0.751514	552.437	210.934
				3	4	56	1025920		0	2	24	23	1737	1408	151.113	0.965045	0.42987	0.774837	584.909	411.534
				3	4	60	1011543		0	2	24	24	1194	1196	141.042	0.958333	0.618595	0.755521	580.57	1003.99
				3	4	64	1058207		0	2	24	25	1273	1452	157.355	0.947162	0.320764	0.736908	724.326	45.4587
				3	4	68	1062545		0	2	24	26	1357	1312	146.698	0.960469	0.482448	0.766112	845.933	375.232
				3	4	72	1079318		0	2	24	27	2156	968	131.941	0.942551	0.27029	0.698755	838.128	308.351
				3	5	0	900137		0	2	24	28	2201	1904	181.598	0.954865	0.345	0.725529	868.176	569.55
				3	5	4	929989		0	2	24	30	1288	680	106.627	0.939227	0.447326	0.75159	894.429	414.547
				3	5	8	935069		0	2	24	31	2188	2776	302.711	0.797701	0.865465	0.380692	888.252	64.3991
				3	5	12	989853		0	2	24	32	536	568	95.3848	0.946667	0.255624	0.784513	936.373	592.43
				3	5	16	995889		0	2	24	34	1054	1220	140.87	0.958366	0.487241	0.77256	576.156	261.077
				3	5	20	1035988		0	2	24	40	413	492	88.3848	0.946154	0.367333	0.791444	361.598	171.28
				3	5	24	1014507		0	2	24	41	949	868	128.284	0.940412	0.700561	0.6628	539.694	429.818
				3	5	28	1061547		0	2	24	42	370	484	86.1421	0.968	0.576664	0.819642	675.55	11.6901
				3	5	32	1065039		0	2	24	43	450	452	88.3848	0.957627	0.780493	0.727099	802.394	23.0664
				3	5	36	1070089		0	2	28	1	6395	6888	348.782	0.967008	0.376558	0.711534	70.5058	432.156
				3	5	40	1095499		0	2	28	2	7058	6296	329.125	0.969958	0.402291	0.730387	85.9663	173.532
				3	5	44	1110445		0	2	28	3	3782	3832	320.539	0.834858	0.875853	0.468677	55.7965	871.162
				3	5	48	1151762		0	2	28	4	3591	3180	232.326	0.968626	0.287126	0.740358	77.8107	749.355
				3	5	52	1186799		0	2	28	6	6124	4672	279.397	0.969295	0.289755	0.752089	176.476	763.486
				3	5	56	1239075		0	2	28	7	2024	2144	192.083	0.963596	0.52963	0.730223	169.772	315.157
				3	5	60	1222309		0	2	28	10	5501	4444	278.811	0.96441	0.417023	0.718395	471.369	330.259
				3	5	64	1288045		0	2	28	11	2991	2808	227.569	0.95122	0.667792	0.681369	689.503	123.027
				3	5	68	1293678		0	2	28	12	3094	2428	199.598	0.963492	0.295846	0.765854	705.279	845.126
				3	5	72	1321384		0	2	28	13	2866	2860	222.74	0.965564	0.469612	0.724401	749.024	514.887
				3	0	0	818348		0	2	28	14	1688	1742	170.77	0.95978	0.510656	0.750649	774.312	113.66
				3	0	4	842278		0	2	28	15	2755	2620	204.941	0.966077	0.296592	0.783886	807.498	191.215
				3	0	8	849238		0	2	28	16	3356	2912	223.083	0.965197	0.443123	0.735305	931.97	203.071
				3	0	12	895036		0	2	28	17	20239	14532	568.51	0.983953	0.894096	0.565014	984.093	908.36
				3	0	16	896987		0	2	28	18	651	488	90.2132	0.947573	0.535517	0.753511	216.582	174.303
				3	0	20	930235		0	2	28	19	1476	1344	149.941	0.955903	0.565796	0.751221	234.833	498.399
				3	0	24	912176		0	2	28	20	1667	2068	186.598	0.964103	0.55626	0.746357	396.672	120.183
				3	0	28	944907		0	2	28	21	499	440	87.799	0.938166	0.765085	0.717271	392.5	467.336
				3	0	32	949915		0	2	28	22	603	664	105.213	0.94051	0.48315	0.753768	556.693	210.355
				3	0	36	952940		0	2	28	23	1570	1300	144.87	0.962963	0.55578	0.778388	584.952	411.743
				3	0	40	976337		0	2	28	24	1187	1160	135.213	0.973154	0.645495	0.797314	581.417	1004.12
				3	0	44	988909		0	2	28	25	1627	1852	180.255	0.960083	0.462471	0.71627	724.096	47.4503
				3	0	48	1019817		0	2	28	26	1571	1484	157.355	0.96114	0.538824	0.753149	846.532	367.999
				3	0	52	1042803		0	2	28	27	1113	544	95.2132	0.937931	0.515417	0.754075	843.824	308.471
				3	0	56	1082546		0	2	28	28	2538	2156	192.426	0.959075	0.364361	0.731694	867.68	563.628
				3	0	60	1062520		0	2	28	29	501	572	108.87	0.919614	0.770375	0.606442	889.829	136.668
				3	0	64	1115146		0	2	28	30	1518	864	120.87	0.941176	0.461539	0.743167	891.231	417.222
				3	0	68	1120660		0	2	28	31	1224	1460	154.527	0.959264	0.314234	0.768342	902.133	65.3712
				3	0	72	1145361		0	2	28	32	735	772	108.971	0.967419	0.405568	0.816975	938.324	589.785
									0	2	28	33	610	532	94.3848	0.943262	0.396246	0.750443	363.305	430.425
									0	2	28	34	829	936	124.87	0.946411	0.464305	0.754343	576.064	262.15
									0	2	28	37	471	632	105.213	0.922628	0.58783	0.717441	1000.92	30.0823
									0	2	28	40	408	472	87.2132	0.957404	0.441946	0.779807	358.042	170.195
									0	2	28	42	595	764	113.799	0.94321	0.505228	0.741355	676.264	15.5471
									0	2	28	43	604	496	91.799	0.939394	0.714484	0.739632	800.968	21.7258
									0	2	28	44	436	520	94.6274	0.943739	0.671481	0.729759	122.792	319.438
									0	2	28	45	407	472	86.1421	0.953535	0.559008	0.79932	853.551	66.6864
									0	2	32	1	6275	6612	332.953	0.976518	0.284989	0.749508	69.9217	430.006
									0	2	32	2	6847	5588	312.368	0.968625	0.270632	0.719672	87.0641	175.131
									0	2	32	3	2477	2392	200.841	0.959872	0.382742	0.745192	68.8779	878.711
									0	2	32	4	3753	3224	237.983	0.966137	0.354985	0.715342	76.6315	744.416
									0	2	32	6	6913	5020	291.882	0.969486	0.350413	0.740454	174.75	764.49
									0	2	32	7	2343	2432	201.255	0.964697	0.180242	0.754537	171.855	315.493
									0	2	32	8	7923	4168	276.296	0.966829	0.571388	0.686099	305.195	87.4194
									0	2	32	10	6698	5396	307.296	0.970678	0.634908	0.71807	468.009	331.796
									0	2	32	11	3360	3108	234.983	0.971857	0.674819	0.707325	689.68	122.33
									0	2	32	12	3815	2896	217.841	0.968238	0.314356	0.766886	704.691	846.508
									0	2	32	13	2963	2924	228.983	0.959003	0.490776	0.70078	753.661	516.878
									0	2	32	14	1577	1558	159.941	0.959951	0.458697	0.765345	776.081	112.449
									0	2	32	15	3255	3152	229.255	0.963325	0.451413	0.753632	807.076	194.995
									0	2	32	16	3874	3488	242.912	0.964869	0.399241	0.74283	933.31	202.511
									0	2	32	17	22449	15948	598.167	0.987064	0.899323	0.560108	982.681	912.942
									0	2	32	18	1016	812	116.456	0.948598	0.45594	0.752391	214.421	174.421
									0	2	32	19	1207	1076	137.698	0.944688	0.567263	0.713122	235.125	498.017
									0	2	32	20	2073	2560	206.426	0.967133	0.46099	0.754952	398.944	118.709
									0	2	32	21	948	784	113.456	0.952612	0.380288	0.765371	390.357	466.969
									0	2	32	22	726	792	116.456	0.939502	0.598938	0.733859	558.631	211.237
									0	2	32	23	1082	864	120.456	0.956811	0.558423	0.748286	579.62	413.75
									0	2	32	24	1394	1304	145.456	0.958824	0.560006	0.774507	579.856	1004.54
									0	2	32	25	1577	1740	178.426	0.948746	0.345549	0.686817	723.197	47.2218
									0	2	32	26	1864	1656	165.355	0.960557	0.354267	0.761086	848.215	368.906
									0	2	32	27	1923	796	114.042	0.948749	0.472957	0.769124	839.877	309.475
									0	2	32	28	3335	2856	220.083	0.959355	0.36515	0.740959	866.612	567.948
									0	2	32	29	1152	1336	149.941	0.954286	0.401354	0.746749	889.344	140.71
									0	2	32	31	2721	3360	304.368	0.821918	0.83233	0.455777	891.043	67.7952
									0	2	32	32	854	888	121.042	0.950749	0.446563	0.761646	939.086	589.662
									0	2	32	33	684	572	95.9706	0.945455	0.322481	0.780423	365.36	432.192
									0	2	32	34	1004	1112	135.698	0.956148	0.477171	0.758865	577.946	260.845
									0	2	32	36	572	572	102.87	0.925566	0.51094	0.679247	21.8846	854.276
									0	2	32	37	926	1220	142.527	0.956113	0.424689	0.754703	996.152	36.9393
									0	2	32	40	573	664	103.213	0.949928	0.290333	0.783263	358.62	173.042
									0	2	32	46	1411	1464	166.012	0.954368	0.774586	0.66753	27.7077	548.074
									0	2	32	47	564	536	91.9706	0.952043	0.402501	0.7963	434.664	242.858
									0	2	32	48	361	384	90.799	0.876712	0.618171	0.585301	774.734	1011.59
									0	2	36	1	6187	6568	334.61	0.974047	0.246126	0.737165	71.8727	429.299
									0	2	36	2	6997	5640	315.953	0.966581	0.38354	0.709975	84.3255	174.609
									0	2	36	3	2081	1960	177.941	0.968858	0.3962	0.777881	68.4429	878.602
									0	2	36	4	4019	3264	237.326	0.967685	0.530679	0.728232	73.5392	743.794
									0	2	36	6	7392	5388	315.125	0.957356	0.237538	0.681824	175.6	762.978
									0	2	36	7	2676	2920	220.669	0.964651	0.427144	0.753546	172.314	312.856
									0	2	36	8	7045	3328	241.811	0.965757	0.58227	0.715221	310.264	93.0457
									0	2	36	10	8204	7000	355.095	0.974116	0.654844	0.697618	464.279	331.468
									0	2	36	11	3335	3128	247.054	0.952207	0.709646	0.644011	690.39	120.073
									0	2	36	12	4036	2912	219.669	0.968407	0.280437	0.758339	703.129	841.277
									0	2	36	13	2858	2786	217.497	0.962681	0.48015	0.740087	752.847	512.595
									0	2	36	14	1614	1656	166.941	0.958333	0.458228	0.746695	778.278	113.795
									0	2	36	15	3155	3084	228.083	0.964654	0.420377	0.744968	806.855	191.973
									0	2	36	16	3868	3532	248.154	0.965819	0.551945	0.720754	934.301	203.585
									0	2	36	17	22877	16720	620.48	0.980703	0.894039	0.545746	981.081	911.451
									0	2	36	18	1390	1072	135.113	0.945326	0.453468	0.737925	218.052	173.5
									0	2	36	19	1503	1364	155.355	0.945908	0.594959	0.710186	232.682	500.477
									0	2	36	20	2208	2760	215.669	0.964698	0.476274	0.745664	396.503	121.236
									0	2	36	21	668	536	97.2132	0.930556	0.468396	0.712729	390.993	468.993
									0	2	36	22	595	648	103.213	0.93913	0.359711	0.764389	561.87	210.414
									0	2	36	23	961	748	113.627	0.951654	0.585887	0.728023	585.147	409.88
									0	2	36	24	1693	1612	161.456	0.969333	0.550115	0.777083	577.48	1002.45
									0	2	36	25	1455	1596	159.113	0.969623	0.342491	0.792197	724.091	48.9361
									0	2	36	26	1827	1676	168.184	0.953899	0.272577	0.744587	848.562	369.331
									0	2	36	27	2462	932	126.87	0.94332	0.416196	0.727625	836.543	313.521
									0	2	36	28	4097	3684	249.154	0.969984	0.413454	0.745749	864.504	564.569
									0	2	36	29	1522	1852	176.355	0.951696	0.385618	0.748296	888.284	137.468
									0	2	36	31	2679	3328	275.225	0.879725	0.844423	0.552098	884.81	65.7885
									0	2	36	32	964	1032	134.698	0.934783	0.580908	0.714766	937.88	588.818
									0	2	36	33	1211	1032	135.042	0.954672	0.41015	0.711139	364.26	437.81
									0	2	36	34	792	868	122.284	0.954895	0.438487	0.729438	579.565	263.035
									0	2	36	37	842	1112	135.113	0.958621	0.351139	0.76546	992.241	38.3849
									0	2	36	40	543	640	99.799	0.960961	0.355246	0.807491	356.337	169.488
									0	2	36	42	359	444	87.9706	0.936709	0.634165	0.720971	677.608	10.8784
									0	2	36	46	2045	2112	198.497	0.954361	0.702147	0.673587	30.1098	546.602
									0	2	36	47	454	436	83.9706	0.941685	0.401908	0.777038	433.372	243.362
									0	2	40	1	6126	6408	326.711	0.975046	0.16132	0.754407	70.8009	428.832
									0	2	40	2	7611	5924	320.368	0.972582	0.434092	0.725317	83.1766	175.326
									0	2	40	3	2241	2148	190.426	0.954243	0.252777	0.744372	70.0233	882.939
									0	2	40	4	4631	3504	246.811	0.969027	0.591389	0.722844	76.2306	744.728
									0	2	40	6	7865	5048	295.296	0.967791	0.244659	0.727466	175.559	763.348
									0	2	40	7	3683	4040	291.539	0.921743	0.696367	0.597307	164.884	315.437
									0	2	40	8	7656	3416	246.397	0.958743	0.587459	0.707061	311.987	101.111
									0	2	40	10	7556	5712	320.368	0.96194	0.523781	0.69936	468.567	329.88
									0	2	40	11	3437	3140	246.811	0.950076	0.785718	0.647754	692.303	121.886
									0	2	40	12	4307	2432	199.598	0.965846	0.419379	0.767116	703.191	841.816
									0	2	40	13	2438	2284	197.497	0.962901	0.338918	0.735839	750.817	511.691
									0	2	40	14	1350	1324	147.456	0.953204	0.632163	0.765198	778.811	112.995
									0	2	40	15	3713	3620	243.497	0.972334	0.270619	0.767237	803.928	189.704
									0	2	40	16	4245	3780	252.74	0.966505	0.44406	0.743624	932.568	202.896
									0	2	40	17	4513	3224	264.385	0.961814	0.942579	0.579605	1005.29	839.835
									0	2	40	18	1023	896	124.456	0.943158	0.58474	0.726921	221.384	173.384
									0	2	40	19	1846	1696	168.77	0.964184	0.629956	0.748251	232.373	499.75
									0	2	40	20	2488	3072	229.497	0.9597	0.478163	0.732952	395.932	121.237
									0	2	40	22	623	672	103.213	0.962751	0.493245	0.7927	562.905	209.357
									0	2	40	23	2219	1772	171.113	0.963567	0.629756	0.760517	582.525	410.5
									0	2	40	24	1341	1268	150.87	0.939956	0.591297	0.70004	579.797	1003.69
									0	2	40	25	1751	1984	183.012	0.957991	0.295106	0.744374	724.935	49.3952
									0	2	40	26	1989	1796	178.012	0.949762	0.3666	0.712224	846.736	371.052
									0	2	40	27	2618	1076	134.87	0.949691	0.405423	0.743346	837.667	311.712
									0	2	40	28	3774	3268	233.74	0.968296	0.342108	0.751667	865.234	564.074
									0	2	40	29	1256	1472	155.113	0.960209	0.489171	0.768817	887.397	137.516
									0	2	40	31	2500	3076	290.296	0.882387	0.87874	0.458683	883.681	68.8771
									0	2	40	32	1080	1140	138.527	0.950792	0.441387	0.746529	936.619	587.911
									0	2	40	33	2433	1912	214.841	0.862816	0.873253	0.520553	371.977	451.939
									0	2	40	34	814	912	122.042	0.95	0.47566	0.769465	577.535	265.14
									0	2	40	37	846	1108	142.355	0.936602	0.348445	0.687072	991.59	39.2581
									0	2	40	38	20858	15400	618.344	0.905829	0.869944	0.506139	971.275	923.977
									0	2	40	40	470	532	91.799	0.956835	0.278207	0.793315	353.695	170.034
									0	2	40	42	369	452	90.9706	0.953586	0.632245	0.686351	678.863	11.208
									0	2	40	46	1781	1708	168.355	0.96063	0.377432	0.757258	27.5679	548.884
									0	2	44	1	5857	6016	318.125	0.974093	0.280968	0.747003	69.137	434.396
									0	2	44	2	8273	6132	327.196	0.969946	0.425561	0.719774	83.6142	178.604
									0	2	44	3	1764	1628	164.77	0.962175	0.377356	0.753547	70.5049	883.846
									0	2	44	4	4432	2968	226.326	0.965517	0.527982	0.728124	74.8639	745.487
									0	2	44	6	8699	5660	311.882	0.965047	0.357668	0.731215	174.363	763.313
									0	2	44	7	3779	4128	283.468	0.945488	0.667386	0.645567	164.729	318.24
									0	2	44	8	6856	3000	235.983	0.955718	0.707812	0.676972	314.753	104.895
									0	2	44	10	7039	4516	282.711	0.963311	0.2942	0.710034	468.899	333.575
									0	2	44	11	3547	3272	271.64	0.923772	0.796668	0.557233	694.055	122.38
									0	2	44	12	4551	2256	193.841	0.965753	0.482931	0.7545	703.156	842.748
									0	2	44	13	2384	2228	190.77	0.962835	0.483463	0.76932	756.829	510.468
									0	2	44	14	1298	1286	145.284	0.965465	0.441635	0.765621	778.336	113.278
									0	2	44	15	3751	3760	259.569	0.963362	0.18008	0.701283	802.981	184.768
									0	2	44	16	4552	3832	253.154	0.971849	0.40442	0.751389	931.162	205.903
									0	2	44	18	1097	972	128.042	0.930144	0.379684	0.74503	222.204	174.163
									0	2	44	19	1641	1496	159.941	0.948637	0.583229	0.734888	231.783	500.687
									0	2	44	20	2796	3436	241.74	0.965983	0.476895	0.738866	396.117	121.995
									0	2	44	22	606	628	99.799	0.954407	0.440852	0.79235	563.207	211.812
									0	2	44	23	2111	1684	171.184	0.950875	0.50792	0.722149	581.904	410.087
									0	2	44	24	1024	1008	139.527	0.934198	0.430012	0.65066	582.135	1001.85
									0	2	44	25	1602	1764	172.184	0.957135	0.437003	0.747694	723.223	52.3413
									0	2	44	26	1827	1700	170.77	0.953449	0.44713	0.732551	848.514	373.719
									0	2	44	27	2762	1000	130.87	0.933707	0.235503	0.733718	838.028	315.172
									0	2	44	28	4471	4016	259.397	0.971221	0.421644	0.750022	862.428	566.291
									0	2	44	29	1628	1976	180.77	0.962494	0.434911	0.759882	890.573	137.022
									0	2	44	31	949	1160	152.527	0.894372	0.536574	0.626578	904.859	71.4655
									0	2	44	32	988	1040	129.456	0.95941	0.353006	0.77983	936.931	590.4
									0	2	44	33	1040	804	114.213	0.960573	0.259981	0.774521	358.843	443.316
									0	2	44	37	1028	1256	143.698	0.954407	0.381373	0.764355	986.876	52.7038
									0	2	44	38	22660	14996	566.196	0.983151	0.898717	0.58783	983.336	907.494
									0	2	44	40	390	432	85.799	0.947368	0.457517	0.737444	352.796	166.444
									0	2	44	45	825	1008	133.87	0.938547	0.55764	0.706811	858.238	70.2937
									0	2	44	46	1550	1484	159.941	0.944621	0.315832	0.728993	31.7237	549.513
									0	2	48	1	5476	5404	307.368	0.970197	0.337566	0.718802	68.3061	431.388
									0	2	48	2	8857	6200	332.439	0.967088	0.363453	0.704983	83.8897	180.226
									0	2	48	4	5156	3008	224.669	0.969384	0.4879	0.748861	74.9628	745.758
									0	2	48	6	9331	5304	306.296	0.969298	0.239303	0.710443	175.375	763.811
									0	2	48	7	3828	4060	282.711	0.938078	0.629995	0.638339	166.928	320.011
									0	2	48	10	8565	4712	291.953	0.968949	0.493899	0.694686	467.069	335.451
									0	2	48	11	3530	3156	305.64	0.843625	0.905412	0.424549	686.103	125.07
									0	2	48	12	5199	2388	200.255	0.962127	0.337526	0.748304	702.89	843.555
									0	2	48	13	2777	2208	190.184	0.965457	0.301798	0.767118	760.883	509.389
									0	2	48	14	475	454	95.0416	0.891945	0.713889	0.631594	780.674	118.694
									0	2	48	15	3325	3136	228.083	0.969397	0.250741	0.757529	802.87	181.538
									0	2	48	16	5172	4220	266.983	0.965454	0.286309	0.743971	933.082	206.269
									0	2	48	18	1295	1288	154.355	0.935367	0.463562	0.679333	221.27	184.624
									0	2	48	19	2406	2224	195.669	0.966957	0.516524	0.729962	230.065	501.417
									0	2	48	20	2319	2792	214.426	0.966759	0.430493	0.763078	395.348	121.723
									0	2	48	22	687	716	109.042	0.943347	0.404525	0.756725	567.444	213.092
									0	2	48	23	2025	1528	164.355	0.951432	0.678416	0.71083	583.039	409.154
									0	2	48	24	1520	1496	158.113	0.963297	0.295942	0.751983	584.152	1002.82
									0	2	48	25	1982	2200	202.255	0.948276	0.473059	0.675826	724.591	55.1073
									0	2	48	26	1565	1392	153.355	0.957359	0.397163	0.743792	848.259	372.92
									0	2	48	27	3021	1048	137.113	0.933215	0.199528	0.700512	838.302	315.637
									0	2	48	28	4508	3940	258.983	0.967821	0.54436	0.738184	863.412	565.32
									0	2	48	29	1947	2344	207.497	0.958691	0.565784	0.684135	888.145	138.739
									0	2	48	31	2444	2824	249.912	0.902525	0.870244	0.5682	886.562	71.3414
									0	2	48	32	1040	1076	135.284	0.954747	0.575183	0.738801	937.414	590.403
									0	2	48	33	3067	2256	232.497	0.879189	0.824224	0.52446	364.77	451.848
									0	2	48	34	410	420	89.2132	0.929204	0.475548	0.663133	578.833	266.786
									0	2	48	38	23973	15440	580.924	0.979571	0.888865	0.574935	981.941	905.709
									0	2	48	40	493	556	92.9706	0.953688	0.428087	0.808339	355.371	163.004
									0	2	48	42	875	1116	136.456	0.953032	0.613095	0.753164	682.217	16.9014
									0	2	48	43	535	456	89.9706	0.940206	0.590576	0.707903	804.149	26.5175
									0	2	52	1	6007	5540	308.539	0.972271	0.351952	0.731306	67.1079	431.532
									0	2	52	2	9420	6492	340.853	0.9691	0.372653	0.70219	82.4162	181.487
									0	2	52	4	5432	2880	227.841	0.940869	0.486988	0.697172	75.6861	743.142
									0	2	52	6	10255	5508	306.882	0.967164	0.192416	0.734954	175.984	763.765
									0	2	52	7	3433	3376	260.154	0.903157	0.719129	0.626831	165.052	320.009
									0	2	52	10	11414	4928	300.539	0.959128	0.425023	0.685612	467.643	342.002
									0	2	52	11	4259	3836	325.539	0.851877	0.861619	0.454865	691.65	124.402
									0	2	52	12	5636	2348	197.841	0.964667	0.42314	0.753836	703.176	843.212
									0	2	52	13	3479	2660	210.841	0.968682	0.464043	0.75194	765.395	508.822
									0	2	52	15	3296	2888	222.326	0.965563	0.454893	0.734221	803.99	185.902
									0	2	52	16	5774	4540	277.983	0.971539	0.23496	0.738295	933.547	206.953
									0	2	52	18	1627	1804	181.841	0.945988	0.431597	0.68559	219.804	190.793
									0	2	52	19	2197	1992	180.184	0.965584	0.225164	0.771024	230.002	504.641
									0	2	52	20	2811	3240	285.326	0.834836	0.827733	0.500118	386.204	131.191
									0	2	52	22	603	612	102.213	0.92587	0.561338	0.736118	570.48	212.121
									0	2	52	23	2432	1824	181.012	0.941176	0.467209	0.69955	582.039	408.268
									0	2	52	24	1858	1800	174.113	0.955921	0.386731	0.746142	584.198	1002.98
									0	2	52	25	2001	2140	190.012	0.96353	0.191048	0.744836	727.821	57.0234
									0	2	52	26	1686	1492	159.941	0.953355	0.335609	0.732923	846.8	374.597
									0	2	52	27	3317	944	127.284	0.937438	0.462768	0.732204	839.297	319.856
									0	2	52	28	3788	3140	229.912	0.96556	0.466002	0.746479	861.881	561.178
									0	2	52	29	1886	2240	196.255	0.965101	0.570841	0.730831	884.625	138.536
									0	2	52	31	1700	1928	188.841	0.948819	0.109157	0.679401	901.973	72.0353
									0	2	52	32	880	888	124.284	0.932773	0.229151	0.722421	940.977	587.005
									0	2	52	33	4026	2468	236.154	0.892909	0.847119	0.556113	364.417	450.928
									0	2	52	34	1149	1232	140.284	0.966275	0.279357	0.786688	579.857	268.688
									0	2	52	37	726	892	121.456	0.955032	0.618885	0.759868	995.89	60.0426
									0	2	52	38	26888	17408	620.409	0.980511	0.896624	0.568332	980.358	908.814
									0	2	52	43	820	628	107.456	0.922173	0.303469	0.683454	804.793	35.1624
									0	2	52	47	856	708	104.385	0.965894	0.477575	0.816524	440.246	250.613
									0	2	56	1	7566	6840	341.439	0.977841	0.425813	0.737294	65.3702	431.762
									0	2	56	2	10636	6368	337.61	0.966019	0.422904	0.702072	81.0402	182.606
									0	2	56	4	6071	2984	229.012	0.944603	0.592251	0.714976	76.8217	744.969
									0	2	56	6	11688	5812	314.296	0.972557	0.279052	0.739361	175.002	764.712
									0	2	56	7	3717	3484	285.296	0.888549	0.695936	0.537892	164.95	320.472
									0	2	56	8	8252	3164	242.776	0.94958	0.728054	0.674584	314.218	111.236
									0	2	56	10	13731	5364	317.539	0.961807	0.561387	0.668504	467.497	340.147
									0	2	56	11	3974	3292	249.397	0.955033	0.611094	0.665101	698.499	123.448
									0	2	56	12	6616	2400	198.426	0.966573	0.29954	0.765988	703.743	843.04
									0	2	56	13	4371	3206	232.326	0.970633	0.57887	0.746411	767.01	512.011
									0	2	56	14	2152	2054	185.598	0.955349	0.311416	0.749314	778.205	115.349
									0	2	56	15	2809	2156	188.77	0.957371	0.366911	0.760317	802.441	188.415
									0	2	56	16	6388	4524	284.054	0.963168	0.500795	0.704581	933.618	207.103
									0	2	56	18	2186	2024	187.598	0.951128	0.481527	0.72271	215.978	190.235
									0	2	56	19	2304	2060	184.184	0.961718	0.383574	0.763088	225.009	504.853
									0	2	56	20	2789	3100	289.397	0.829099	0.837117	0.46514	386.615	132.299
									0	2	56	22	655	644	102.627	0.954074	0.388882	0.768367	571.152	214.227
									0	2	56	23	2991	2148	192.426	0.960215	0.461336	0.728979	580.841	406.947
									0	2	56	24	2049	1896	178.698	0.961948	0.515092	0.746116	584.259	1003.31
									0	2	56	25	2224	2252	189.941	0.970271	0.324876	0.784405	725.955	57.0009
									0	2	56	26	2359	2068	187.012	0.956964	0.395306	0.743054	843.982	374.786
									0	2	56	27	2213	676	106.042	0.948107	0.508094	0.755447	835.861	320.251
									0	2	56	28	3408	2684	217.326	0.956181	0.357527	0.714117	862.107	562.882
									0	2	56	29	1884	2176	196.255	0.946087	0.487048	0.70995	879.43	140.71
									0	2	56	31	1761	2080	198.255	0.940751	0.594043	0.665006	902.188	76.1731
									0	2	56	32	843	820	117.042	0.94579	0.34509	0.752217	934.461	588.061
									0	2	56	33	4472	2540	248.983	0.887491	0.8348	0.514879	365.815	450.273
									0	2	56	34	619	556	95.3848	0.937605	0.431819	0.767939	577.457	267.838
									0	2	56	37	731	848	120.284	0.940133	0.556255	0.736526	996.868	67.7075
									0	2	56	38	27755	16340	598.995	0.982503	0.890266	0.572289	981.391	908.71
									0	2	56	43	979	664	103.799	0.944523	0.438426	0.774447	803.078	41.1627
									0	2	60	1	8213	7744	367.095	0.972254	0.438746	0.722133	68.031	430.901
									0	2	60	2	10654	6528	341.196	0.968402	0.475841	0.704664	79.1544	181.613
									0	2	60	3	2800	2512	204.634	0.96504	0.37917	0.753834	71.6242	882.653
									0	2	60	4	6083	2896	225.426	0.965012	0.627539	0.716142	77.837	745.489
									0	2	60	6	12266	6080	325.782	0.968924	0.212039	0.71988	175.42	765.491
									0	2	60	7	3516	3316	273.64	0.915769	0.792331	0.556502	159.528	316.442
									0	2	60	8	7948	3172	240.326	0.955134	0.657426	0.690147	312.786	116.129
									0	2	60	10	12949	5148	321.782	0.947194	0.477238	0.624778	466.858	339.577
									0	2	60	11	3245	2568	214.083	0.958209	0.416172	0.704108	697.621	124.279
									0	2	60	12	6381	2308	202.255	0.953719	0.397291	0.709003	702.432	843.242
									0	2	60	13	4271	3132	232.326	0.965475	0.62838	0.729183	768.836	514.173
									0	2	60	14	2486	2538	214.326	0.952345	0.390441	0.694308	781.482	113.353
									0	2	60	15	2892	2376	198.426	0.967821	0.335035	0.758328	804.231	190.224
									0	2	60	16	7037	5464	311.782	0.969138	0.531195	0.706349	933.449	205.907
									0	2	60	18	2247	2232	198.255	0.949383	0.268466	0.713603	216.697	194.783
									0	2	60	19	1871	1648	164.941	0.955916	0.334608	0.761218	225.83	505.947
									0	2	60	20	1554	1772	177.012	0.959913	0.519671	0.710669	393.347	125.669
									0	2	60	22	760	804	116.042	0.938156	0.43556	0.750306	572.873	214.082
									0	2	60	23	2164	1616	169.426	0.950029	0.401872	0.707439	579.465	413.559
									0	2	60	24	2008	1916	178.698	0.968655	0.541794	0.753987	583.35	1003.08
									0	2	60	25	2461	2612	218.083	0.957127	0.299421	0.690142	725.898	58.0651
									0	2	60	26	2842	2596	208.669	0.967213	0.437424	0.749201	843.643	377.8
									0	2	60	27	1383	444	87.3848	0.919255	0.678585	0.73067	837.815	318.194
									0	2	60	28	3411	2828	223.154	0.961578	0.215837	0.713639	862.868	565.128
									0	2	60	29	1499	1716	171.598	0.952275	0.450467	0.732323	879.815	143.232
									0	2	60	31	3223	3876	275.64	0.939636	0.607057	0.641077	891.598	76.145
									0	2	60	32	993	996	135.941	0.938737	0.532194	0.677279	933.343	597.44
									0	2	60	33	2318	1680	169.355	0.945414	0.387981	0.736074	357.543	442.9
									0	2	60	34	761	724	112.627	0.934194	0.383637	0.717233	579.412	268.213
									0	2	60	37	854	1044	134.113	0.945652	0.432057	0.729408	995.213	68.3314
									0	2	60	38	26961	16580	603.581	0.982227	0.893186	0.571905	981.307	906.994
									0	2	60	40	505	564	92.9706	0.969072	0.528914	0.81997	374.578	173.025
									0	2	60	41	1495	1104	164.841	0.901961	0.848548	0.510564	532.094	429.094
									0	2	60	42	1330	1676	163.698	0.967109	0.504275	0.785949	680.354	22.5764
									0	2	60	43	961	756	122.113	0.916364	0.729942	0.637104	807.304	45.6111
									0	2	64	1	8609	7692	367.51	0.972809	0.384982	0.715668	69.1188	430.509
									0	2	64	2	11602	6464	337.782	0.969406	0.430367	0.711933	78.8886	181.323
									0	2	64	3	2820	2284	205.841	0.952858	0.452525	0.677398	71.7504	880.92
									0	2	64	4	6855	3012	225.841	0.957102	0.53225	0.742097	77.8758	744.253
									0	2	64	6	12993	5832	316.953	0.970544	0.366982	0.729519	174.436	764.238
									0	2	64	7	3828	3580	273.154	0.917949	0.821008	0.602944	159.541	315.291
									0	2	64	8	8413	3144	233.426	0.962645	0.640098	0.725091	314.691	118.022
									0	2	64	10	14265	5164	318.296	0.942852	0.616199	0.64052	470.956	341.953
									0	2	64	11	4122	3076	232.669	0.963056	0.450677	0.714034	699.349	126.373
									0	2	64	12	6774	2356	200.598	0.961633	0.391068	0.735753	701.035	841.716
									0	2	64	13	4159	2674	219.497	0.958767	0.65472	0.697449	766.348	512.291
									0	2	64	14	1565	1532	171.255	0.942189	0.470527	0.656422	784.86	114.223
									0	2	64	15	3101	2412	199.77	0.966346	0.304674	0.759501	804.235	191.638
									0	2	64	16	7422	5180	302.882	0.961396	0.53318	0.709565	932.897	205
									0	2	64	18	2605	2660	220.811	0.959596	0.361225	0.685566	218.398	196.692
									0	2	64	19	2164	1688	170.598	0.951522	0.279646	0.728844	228.135	502.737
									0	2	64	20	2277	2556	208.669	0.962349	0.495339	0.737657	395.428	121.686
									0	2	64	22	726	740	109.627	0.953608	0.451898	0.773755	570.235	211.289
									0	2	64	23	835	520	119.698	0.826709	0.862383	0.456075	586.885	411.7
									0	2	64	24	1993	1816	172.284	0.965957	0.507575	0.768837	583.077	1003.33
									0	2	64	25	2571	2608	219.876	0.946642	0.279466	0.677893	723.926	58.546
									0	2	64	26	2773	2448	207.255	0.95068	0.466236	0.716163	844.35	378.712
									0	2	64	27	1590	616	102.213	0.927711	0.641867	0.740929	837.37	316.188
									0	2	64	28	4075	3268	236.154	0.965151	0.342439	0.736377	861.227	567.247
									0	2	64	29	465	460	97.3848	0.874525	0.791494	0.609517	878.9	137.161
									0	2	64	31	2821	3196	331.231	0.872986	0.755634	0.366061	890.272	75.5688
									0	2	64	32	1128	1060	134.284	0.94897	0.37446	0.738695	933.021	606.092
									0	2	64	33	2335	1720	179.184	0.9435	0.371595	0.673195	357.351	442.086
									0	2	64	34	796	724	112.042	0.924649	0.470309	0.724752	578.948	266.898
									0	2	64	37	733	840	114.627	0.969977	0.550924	0.803364	993.557	67.3667
									0	2	64	38	28637	16472	597.995	0.98399	0.885518	0.578844	980.731	905.677
									0	2	64	40	501	560	100.042	0.93178	0.571257	0.703131	377.9	172.2
									0	2	64	41	2770	1856	185.184	0.936428	0.43825	0.680114	532.194	430.802
									0	2	64	42	1164	1408	152.284	0.953284	0.453174	0.762961	679.909	25.7159
									0	2	64	43	918	660	106.627	0.945559	0.752883	0.729484	808.33	51.4091
									0	2	64	47	643	536	98.2132	0.925734	0.673847	0.698289	436.843	248.56
									0	2	64	49	961	892	130.698	0.929167	0.567671	0.656196	644.235	160.661
									0	2	68	1	8458	7544	363.267	0.972792	0.248533	0.718389	67.4215	431.569
									0	2	68	2	11932	6364	331.539	0.97443	0.446112	0.727563	77.1185	182.942
									0	2	68	3	2763	2084	190.426	0.958602	0.661163	0.722193	72.6305	884.999
									0	2	68	4	6051	2496	220.497	0.936585	0.728289	0.64513	80.1442	744.978
									0	2	68	6	13059	5844	322.196	0.964516	0.430663	0.707424	176.818	764.649
									0	2	68	7	3722	3444	270.225	0.927802	0.819287	0.592681	161.38	314.93
									0	2	68	8	8432	3148	236.255	0.960928	0.567962	0.708734	315.472	117.341
									0	2	68	10	14486	5100	314.054	0.936983	0.551911	0.649788	470.907	342.76
									0	2	68	11	4079	2932	226.841	0.957231	0.437934	0.716032	700.66	127.065
									0	2	68	12	6626	2268	192.184	0.96634	0.413558	0.771648	701.313	842.317
									0	2	68	13	3748	2218	195.841	0.956034	0.575322	0.726718	765.647	511.288
									0	2	68	14	1805	1808	177.841	0.954593	0.465611	0.718367	782.543	118.4
									0	2	68	15	3310	2400	207.669	0.950495	0.341378	0.699323	804.917	192.577
									0	2	68	16	6529	4316	277.811	0.955925	0.480533	0.702735	934.837	208.494
									0	2	68	18	2318	2572	208.083	0.966191	0.387891	0.74646	222.516	201.327
									0	2	68	19	1958	1548	165.012	0.950276	0.392611	0.714412	227.022	503.621
									0	2	68	20	2866	3288	268.983	0.922042	0.797516	0.571075	389.996	134.551
									0	2	68	22	745	752	110.627	0.945912	0.372316	0.772151	568.011	213.734
									0	2	68	23	1177	684	139.527	0.797203	0.739178	0.44152	587.781	411.365
									0	2	68	24	1918	1752	173.698	0.960526	0.542785	0.729713	582.445	1003.91
									0	2	68	25	2408	2376	200.841	0.956522	0.310926	0.740207	723.015	62.1566
									0	2	68	26	2787	2460	205.255	0.960187	0.57581	0.733767	843.076	380.006
									0	2	68	27	974	400	83.9706	0.934579	0.70863	0.712879	835.94	317.08
									0	2	68	28	4109	3348	236.74	0.970435	0.317561	0.750674	863.441	569.788
									0	2	68	29	856	904	124.456	0.948583	0.699476	0.733411	884.367	138.996
									0	2	68	31	3062	3504	285.64	0.886864	0.827486	0.539681	886.553	76.1027
									0	2	68	32	967	936	126.527	0.952187	0.193181	0.734717	935.363	602.466
									0	2	68	33	4315	2428	239.154	0.879073	0.835478	0.53346	365.223	450.217
									0	2	68	34	944	852	118.042	0.951955	0.418138	0.768385	578.157	269.57
									0	2	68	36	1398	1532	172.841	0.947434	0.543868	0.644432	25.7063	855.644
									0	2	68	37	825	960	127.698	0.952381	0.607434	0.739792	993.475	71
									0	2	68	38	27731	15964	589.995	0.980529	0.880869	0.576308	981.189	906.059
									0	2	68	41	2447	1612	166.113	0.949912	0.546546	0.734124	530.547	429.448
									0	2	68	42	547	636	104.799	0.933921	0.53273	0.727701	680.028	28.261
									0	2	68	43	716	504	93.6274	0.928177	0.523298	0.722494	809.643	55.7857
									0	2	68	47	782	592	98.799	0.951768	0.455091	0.762126	433.932	253.77
									0	2	72	1	8112	7256	352.853	0.974221	0.306516	0.732352	68.9939	431.748
									0	2	72	2	12069	6472	335.953	0.967848	0.518656	0.720594	77.0575	182.833
									0	2	72	3	2889	2116	193.255	0.9566	0.634809	0.711975	71.2108	884.871
									0	2	72	4	6497	2716	222.083	0.947001	0.617969	0.692003	80.1406	743.504
									0	2	72	6	13011	5832	319.196	0.970383	0.435548	0.719304	176.872	765.26
									0	2	72	7	3508	3240	276.64	0.883797	0.863235	0.532018	162.905	317.468
									0	2	72	8	8153	3392	256.119	0.924503	0.616469	0.649805	318.08	116.481
									0	2	72	10	13480	4852	330.539	0.931644	0.505033	0.558065	470.587	345.188
									0	2	72	11	2698	1828	210.598	0.882239	0.562023	0.517938	697.596	132.211
									0	2	72	12	6482	2232	196.426	0.948173	0.434925	0.72695	700.801	842.676
									0	2	72	13	3541	2090	188.012	0.966251	0.537855	0.742992	765.479	514.159
									0	2	72	14	1943	1996	193.841	0.932275	0.484191	0.667545	784.279	116.638
									0	2	72	15	3244	2552	216.74	0.942045	0.203232	0.682672	806.632	190.829
									0	2	72	16	6606	4400	275.397	0.965971	0.518813	0.729028	933.991	209.947
									0	2	72	18	2306	2552	213.74	0.956163	0.573566	0.70197	226.629	202.086
									0	2	72	19	1876	1428	160.598	0.94382	0.355763	0.695758	228.214	501.027
									0	2	72	20	2705	3168	251.569	0.937555	0.755036	0.629046	392.755	135.255
									0	2	72	22	754	768	110.042	0.969697	0.428749	0.796998	566.75	214.688
									0	2	72	23	2071	1120	156.355	0.926385	0.76469	0.575708	586.679	412.914
									0	2	72	24	1406	1284	145.456	0.971256	0.481446	0.762628	583.002	1006.33
									0	2	72	25	2434	2396	199.012	0.962636	0.28811	0.760217	723.323	63.121
									0	2	72	26	2803	2480	207.083	0.961986	0.531719	0.726727	844.51	381.365
									0	2	72	27	1288	664	106.042	0.93653	0.558493	0.742036	835.404	315.271
									0	2	72	28	4475	3772	252.154	0.966189	0.241894	0.745502	864.475	574.294
									0	2	72	31	2574	3032	235.154	0.948686	0.496484	0.689022	895.838	78.7454
									0	2	72	32	880	864	124.941	0.933045	0.313534	0.695525	935.537	601.657
									0	2	72	33	2409	1788	180.255	0.947034	0.320273	0.691518	357.93	444.8
									0	2	72	34	957	880	123.456	0.939168	0.446827	0.725553	577.391	269.545
									0	2	72	36	1255	1376	157.355	0.944406	0.658413	0.698337	25.0058	856.663
									0	2	72	37	888	1060	134.527	0.952381	0.554958	0.736033	995.209	71.9566
									0	2	72	38	26683	15196	572.924	0.981971	0.882299	0.581762	982.205	908.405
									0	2	72	41	1578	1036	155.527	0.874262	0.754684	0.538218	533.531	428.307
									0	2	72	42	730	868	118.042	0.955947	0.271151	0.782815	682.671	26.7857
									0	2	72	43	706	508	94.2132	0.925319	0.597673	0.719201	807.161	58.5787
									0	2	72	47	860	624	109.284	0.924444	0.352216	0.656567	433.397	256.603
									0	2	72	49	1723	1248	158.012	0.941176	0.64831	0.628121	647.853	169.173
									0	2	72	50	4084	1860	298.711	0.795212	0.764274	0.261952	656.881	317.932
									0	3	0	1	5433	5464	343.853	0.930201	0.646673	0.580732	198.048	337.439
									0	3	0	2	6094	6486	326.468	0.976366	0.315535	0.764725	284.841	823.749
									0	3	0	3	2674	2608	209.255	0.964854	0.497668	0.748456	372.577	325.666
									0	3	0	4	4101	4224	264.569	0.970365	0.367877	0.758328	464.398	226.97
									0	3	0	5	1856	1908	185.012	0.947368	0.599441	0.700467	455.077	585.1
									0	3	0	6	3668	3700	249.154	0.967826	0.258183	0.748988	533.026	81.3951
									0	3	0	7	1381	1484	173.355	0.928661	0.852921	0.620539	836.236	607.249
									0	3	0	8	6028	6432	336.024	0.971308	0.467929	0.715837	898.683	385.28
									0	3	0	9	766	828	120.284	0.935593	0.527104	0.719155	75.8333	916.8
									0	3	0	10	2626	2928	234.983	0.94027	0.596927	0.66636	159.596	854.251
									0	3	0	11	929	892	120.87	0.956056	0.479059	0.767251	189.02	209.693
									0	3	0	12	689	704	111.042	0.925099	0.647382	0.717482	252.168	538.562
									0	3	0	13	865	796	113.456	0.969549	0.633757	0.777086	284.435	739.415
									0	3	0	14	1992	2156	198.669	0.946444	0.592553	0.686433	348.613	920.147
									0	3	0	15	2975	2560	275.882	0.818676	0.887656	0.422671	410.831	408.812
									0	3	0	16	938	996	126.042	0.96139	0.538886	0.787846	415.018	936.54
									0	3	0	17	4006	1808	182.598	0.939709	0.636811	0.681422	458.332	468.146
									0	3	0	18	687	708	106.627	0.965894	0.613889	0.782538	603.805	910.602
									0	3	0	19	2151	2560	215.841	0.950966	0.614814	0.690531	870.994	37.7531
									0	3	0	20	772	860	120.284	0.948181	0.392291	0.746948	858.351	963.188
									0	3	0	21	434	512	94.2132	0.930909	0.572027	0.724864	1005	296.281
									0	3	0	22	1256	828	157.284	0.878981	0.960489	0.4206	1012.54	511.833
									0	3	4	1	7317	6824	395.338	0.915236	0.802462	0.54867	186.052	328.785
									0	3	4	2	7670	6684	335.539	0.972077	0.203247	0.746036	279.313	813.589
									0	3	4	3	3317	2908	229.397	0.967077	0.525291	0.694431	364.598	319.347
									0	3	4	4	4494	4312	266.326	0.969642	0.386898	0.763944	453.218	222.133
									0	3	4	5	2134	2012	187.669	0.957639	0.566314	0.717881	450.224	574.842
									0	3	4	6	4029	3732	253.397	0.966339	0.303144	0.73038	528.21	69.0038
									0	3	4	7	1731	1768	177.941	0.954644	0.789426	0.701681	825.247	599.36
									0	3	4	8	5802	5444	309.539	0.965762	0.453556	0.713998	890.18	376.688
									0	3	4	9	1131	1176	142.527	0.949153	0.512124	0.727484	73.2483	904.629
									0	3	4	10	3605	3764	327.089	0.9333	0.503609	0.442106	155.473	842.428
									0	3	4	11	1298	1148	143.355	0.947977	0.494682	0.701979	187.448	205.106
									0	3	4	13	1044	900	121.627	0.947368	0.458354	0.764521	276.087	731.78
									0	3	4	14	1914	1916	179.77	0.957521	0.568489	0.745029	336.281	910.053
									0	3	4	15	1941	1756	177.184	0.949703	0.334534	0.702889	391.764	402.409
									0	3	4	16	770	736	113.042	0.938776	0.649139	0.723787	410.076	922.598
									0	3	4	17	5732	2584	212.74	0.963819	0.313516	0.71747	450.11	461.07
									0	3	4	18	922	876	122.698	0.942949	0.242658	0.731199	602.788	897.075
									0	3	4	20	1064	1148	137.456	0.952697	0.451369	0.763529	847.566	954.061
									0	3	4	22	2550	1732	189.042	0.959557	0.909772	0.609036	1008.51	503.161
									0	3	4	23	776	496	106.627	0.861111	0.71308	0.548219	433.242	387.419
									0	3	8	1	8031	7456	400.338	0.926902	0.757404	0.584604	185.039	326.987
									0	3	8	2	8125	6470	336.196	0.968998	0.251803	0.719332	277.226	815.426
									0	3	8	3	5052	4520	289.296	0.95966	0.481512	0.678675	367.546	313.362
									0	3	8	4	5032	4744	282.983	0.96935	0.311446	0.744448	450.52	220.196
									0	3	8	5	2204	2068	187.012	0.96186	0.531486	0.743054	451.152	578.005
									0	3	8	6	4346	3980	258.811	0.973343	0.32409	0.746667	528.819	69.8065
									0	3	8	7	1628	1664	169.355	0.956872	0.688198	0.729064	822.548	602.111
									0	3	8	8	7726	7308	354.368	0.975571	0.566176	0.731308	885.762	378.532
									0	3	8	9	1254	1316	147.113	0.958485	0.320487	0.764127	66.5243	908.774
									0	3	8	10	3852	3940	272.296	0.951231	0.59483	0.667763	151.263	840.975
									0	3	8	11	1403	1260	145.698	0.955269	0.450415	0.745882	184.589	205.357
									0	3	8	12	652	598	99.799	0.944708	0.235634	0.754499	248.582	529.858
									0	3	8	13	920	792	124.113	0.918794	0.565318	0.646104	273.571	730.662
									0	3	8	14	1616	1580	161.355	0.961071	0.282986	0.762606	333.196	912.151
									0	3	8	15	1273	1128	146.527	0.926108	0.455594	0.660213	387.514	403.301
									0	3	8	16	1025	1004	128.87	0.954373	0.604397	0.759695	410.926	930.978
									0	3	8	17	5357	2336	198.426	0.95581	0.103167	0.745562	449.541	459.952
									0	3	8	18	929	896	126.284	0.945148	0.394776	0.706024	607.161	898.054
									0	3	8	20	1289	1400	151.113	0.958248	0.285463	0.770435	845.329	954.391
									0	3	8	21	462	540	94.799	0.954064	0.506539	0.755086	992.367	285.552
									0	3	8	22	2983	2128	201.456	0.968153	0.88508	0.658903	1006.19	505.316
									0	3	8	23	1121	684	112.456	0.923077	0.744449	0.679676	429.196	389.155
									0	3	12	1	9148	7856	407.823	0.942871	0.740599	0.593563	185.113	328.742
									0	3	12	2	8519	5754	316.953	0.969176	0.205276	0.719762	276.551	812.362
									0	3	12	3	4022	3204	233.497	0.963319	0.369681	0.738479	367.672	306.143
									0	3	12	4	4653	4036	257.74	0.972999	0.345129	0.763479	451.482	220.45
									0	3	12	5	1956	1688	171.012	0.959636	0.611186	0.725317	453.761	578.912
									0	3	12	6	4390	3544	246.397	0.966194	0.389632	0.733555	529.222	68.2178
									0	3	12	7	1459	1368	155.77	0.947368	0.580866	0.708485	820.371	601.208
									0	3	12	8	9528	8212	380.439	0.97126	0.581946	0.713	883.46	380.959
									0	3	12	9	919	888	123.284	0.941676	0.508479	0.734188	69.4459	908.788
									0	3	12	10	3486	3276	244.054	0.965233	0.632177	0.691166	149.225	835.655
									0	3	12	11	1582	1276	143.698	0.960843	0.166218	0.776526	184.149	204.224
									0	3	12	12	844	716	110.456	0.943347	0.506363	0.737472	247.578	531.215
									0	3	12	13	962	704	110.456	0.937417	0.661335	0.725112	273.435	727.665
									0	3	12	14	2211	2088	189.598	0.955606	0.52543	0.729916	338.623	908.814
									0	3	12	15	3287	2372	293.504	0.768882	0.904475	0.346017	403.234	393.869
									0	3	12	16	1114	984	128.87	0.942529	0.52319	0.744562	409.898	922.224
									0	3	12	17	6210	2624	211.841	0.958364	0.450708	0.734776	448.082	460.409
									0	3	12	18	1174	1060	135.456	0.938884	0.553092	0.725973	607.643	902.953
									0	3	12	20	1562	1600	166.598	0.955795	0.257448	0.72442	842.945	954.89
									0	3	12	21	583	636	99.2132	0.972477	0.27134	0.811948	987.833	287.217
									0	3	12	22	3415	2224	218.77	0.958621	0.886884	0.583944	1006.35	507.299
									0	3	16	1	9537	8144	430.723	0.923251	0.773181	0.551635	184.655	330.585
									0	3	16	2	11226	8274	381.924	0.974788	0.272801	0.712807	275.212	812.563
									0	3	16	3	5564	4592	278.225	0.971235	0.126465	0.745449	375.409	291.413
									0	3	16	4	4267	3672	248.74	0.971172	0.424771	0.745797	456.934	220.931
									0	3	16	5	2397	2136	192.255	0.954424	0.479269	0.726201	456.908	581.882
									0	3	16	6	3862	3308	234.497	0.9738	0.261526	0.75596	528.987	68.9933
									0	3	16	7	1709	1584	164.77	0.957678	0.646571	0.733181	821.338	600.253
									0	3	16	8	9653	8296	374.61	0.977495	0.57667	0.742881	884.368	383.527
									0	3	16	9	1406	1460	156.941	0.959895	0.194646	0.744885	65.0096	905.218
									0	3	16	10	3657	3428	245.74	0.959955	0.389489	0.713343	151.984	841.251
									0	3	16	11	1639	1372	150.527	0.960112	0.456544	0.760914	186.972	203.69
									0	3	16	12	1590	1112	155.527	0.881141	0.85345	0.577702	244.77	519.406
									0	3	16	13	832	648	108.042	0.925714	0.567238	0.697594	279.278	723.068
									0	3	16	14	2208	2116	183.113	0.973769	0.363929	0.793028	337.591	910.232
									0	3	16	15	4015	3032	339.267	0.771501	0.891656	0.331021	398.927	393.701
									0	3	16	16	1931	1596	164.77	0.951132	0.314959	0.738735	407.931	912.996
									0	3	16	17	5863	2504	204.184	0.962337	0.545049	0.754748	449.861	460.519
									0	3	16	18	1151	1028	128.87	0.954503	0.278426	0.777856	608.34	903.395
									0	3	16	20	1573	1632	164.77	0.960565	0.45982	0.755398	840.025	955.373
									0	3	16	21	637	700	106.213	0.949796	0.284605	0.779742	989.711	284.18
									0	3	16	22	2917	1756	188.456	0.963776	0.896358	0.62132	1008.17	505.953
									0	3	16	24	442	472	90.0416	0.949698	0.614297	0.731586	34.0763	785.449
									0	3	20	1	10374	8266	458.309	0.883592	0.78882	0.494526	186.124	331.392
									0	3	20	2	12723	8548	381.095	0.977138	0.354882	0.739617	274.32	811.585
									0	3	20	3	6394	5200	308.853	0.962963	0.256359	0.685031	381.635	286.189
									0	3	20	4	5354	4220	266.811	0.970784	0.42772	0.744928	454.873	221.463
									0	3	20	5	2704	2300	202.083	0.953961	0.472867	0.707745	459.017	584.876
									0	3	20	6	5750	4728	279.397	0.97324	0.323219	0.761104	528.563	71.2919
									0	3	20	7	2150	1872	182.598	0.954615	0.624068	0.705543	821.556	599.846
									0	3	20	8	10627	8476	381.439	0.974701	0.519392	0.732068	886.302	385.46
									0	3	20	9	1607	1580	161.527	0.954683	0.397001	0.760987	63.3253	906.561
									0	3	20	10	4033	3528	255.225	0.958175	0.562105	0.680598	153.534	834.924
									0	3	20	11	1974	1580	160.77	0.968731	0.395851	0.768174	187.087	204.758
									0	3	20	12	2521	1784	184.255	0.947928	0.574928	0.660339	242.429	518.413
									0	3	20	14	2384	2192	196.77	0.947277	0.096742	0.711434	338.172	911.299
									0	3	20	15	4979	3412	349.681	0.769682	0.818799	0.35065	391.495	392.964
									0	3	20	16	2213	1732	171.598	0.960621	0.4227	0.739151	409.006	904.047
									0	3	20	17	6425	2444	201.841	0.963343	0.32907	0.753866	452.364	455.243
									0	3	20	18	1102	948	127.87	0.946108	0.35417	0.728585	609.711	900.466
									0	3	20	20	1406	1380	151.113	0.955017	0.392894	0.759429	843.184	957.694
									0	3	20	21	665	688	106.799	0.933514	0.543806	0.757991	988.651	287.186
									0	3	20	22	3499	2008	199.113	0.967245	0.881332	0.636467	1006.77	505.683
									0	3	20	24	505	516	96.4558	0.921429	0.553593	0.696951	41.3527	788.764
									0	3	20	25	685	680	110.042	0.930233	0.524976	0.705675	62.4294	580.924
									0	3	20	26	402	400	80.5563	0.932401	0.169801	0.774587	107.3	110.16
									0	3	20	27	640	500	93.6274	0.94162	0.688105	0.71676	587.596	366.628
									0	3	24	1	11066	9032	465.137	0.911495	0.712903	0.524604	187.591	328.405
									0	3	24	2	13222	9124	393.853	0.975203	0.284364	0.739141	274.677	811.667
									0	3	24	3	6509	5432	314.953	0.958532	0.323042	0.688141	388.665	291.403
									0	3	24	4	7273	6048	322.296	0.973443	0.513852	0.731662	452.849	225.143
									0	3	24	5	3006	2648	212.083	0.965015	0.582018	0.739801	457.576	587.551
									0	3	24	6	6668	5948	317.539	0.973008	0.38005	0.741287	527.715	70.5995
									0	3	24	7	2292	2048	186.426	0.962406	0.528319	0.7405	819.934	599.906
									0	3	24	8	11475	9596	405.681	0.974609	0.458329	0.732707	885.468	387.232
									0	3	24	9	1286	1212	145.698	0.939535	0.577496	0.717468	64.0182	907.503
									0	3	24	10	4358	4040	277.468	0.947689	0.62132	0.659425	151.542	834.902
									0	3	24	11	1829	1472	157.355	0.954604	0.159362	0.747059	188.228	206.592
									0	3	24	12	2458	1824	194.912	0.90611	0.459595	0.603336	239.041	517.91
									0	3	24	13	839	556	95.2132	0.953688	0.288357	0.770709	285.212	722.745
									0	3	24	14	2110	2008	183.77	0.960306	0.345871	0.747182	335.863	911.584
									0	3	24	15	3113	2220	201.912	0.957309	0.63145	0.68429	376.069	395.473
									0	3	24	16	2529	2188	193.841	0.964727	0.161098	0.731758	404.14	900.888
									0	3	24	17	6653	2856	221.912	0.966497	0.418229	0.728799	450.735	456.626
									0	3	24	18	1240	1072	134.698	0.947834	0.447294	0.742471	610.224	900.754
									0	3	24	20	1081	1076	132.284	0.957295	0.369346	0.772691	843.006	956.128
									0	3	24	21	825	900	118.627	0.965665	0.295387	0.803678	989.807	290.153
									0	3	24	22	3722	2272	213.941	0.96722	0.881161	0.623777	1006.05	507.549
									0	3	24	23	1089	860	123.87	0.948181	0.682352	0.704329	435.649	383.737
									0	3	24	24	455	476	93.2132	0.929688	0.515518	0.688433	43.9958	791.391
									0	3	24	25	919	948	132.527	0.929412	0.203251	0.678282	66.6688	581.842
									0	3	24	27	723	580	98.2132	0.935484	0.408223	0.755611	585.528	367.59
									0	3	28	1	12314	9708	481.551	0.910951	0.769821	0.526083	192.176	326.195
									0	3	28	2	14133	9292	400.581	0.978414	0.254686	0.727677	276.648	810.786
									0	3	28	3	6252	4984	334.125	0.903062	0.569195	0.56101	391.823	290.913
									0	3	28	4	7870	6184	331.539	0.969735	0.53898	0.706984	453.986	225.889
									0	3	28	5	3209	2700	224.154	0.95339	0.409437	0.675273	460.416	586.518
									0	3	28	6	7001	5896	314.711	0.975674	0.4054	0.748074	528.6	71.0509
									0	3	28	7	2380	2008	189.841	0.951659	0.655883	0.700157	816.544	600.189
									0	3	28	8	12215	9732	405.924	0.977992	0.436799	0.742203	885.554	387.235
									0	3	28	9	1587	1564	159.113	0.962462	0.461074	0.776313	60.0857	904.423
									0	3	28	10	4976	4464	287.054	0.951609	0.716188	0.680781	151.349	832.246
									0	3	28	11	1956	1556	160.77	0.963467	0.28807	0.756505	188.629	204.078
									0	3	28	12	1988	1344	163.598	0.924983	0.720438	0.631035	245.183	519.771
									0	3	28	13	852	600	99.2132	0.944882	0.277522	0.765988	287.273	719.74
									0	3	28	14	1762	1668	176.426	0.940248	0.490031	0.673409	338.517	907.387
									0	3	28	15	3826	2672	210.426	0.966016	0.522797	0.758308	375.874	397.536
									0	3	28	16	2622	2136	191.012	0.959138	0.255398	0.73568	407.463	897.893
									0	3	28	17	6756	2700	218.326	0.958126	0.488228	0.711808	448.383	458.624
									0	3	28	18	1171	964	127.284	0.946026	0.319008	0.747717	609.475	898.882
									0	3	28	20	2008	2012	185.841	0.956274	0.395106	0.732077	845.478	956.397
									0	3	28	21	630	648	104.627	0.950147	0.418494	0.743865	991.389	287.228
									0	3	28	22	4507	2812	242.598	0.969655	0.886002	0.600414	1004.59	509.715
									0	3	28	23	996	740	113.042	0.939086	0.625747	0.727721	434.322	379.938
									0	3	28	24	564	572	98.0416	0.94702	0.582206	0.747799	47.521	790.99
									0	3	28	25	1242	1248	148.527	0.945455	0.491786	0.710909	61.2179	582.064
									0	3	28	26	530	520	88.9706	0.966543	0.407348	0.825507	111.5	106.408
									0	3	32	1	12842	9758	439.966	0.95723	0.690428	0.633481	194.882	326.999
									0	3	32	2	15341	9552	403.338	0.974992	0.330437	0.737846	276.499	808.151
									0	3	32	3	4452	3248	470.723	0.665437	0.723307	0.184202	393.002	289.406
									0	3	32	4	8585	6432	335.368	0.967073	0.530588	0.718644	458.597	220.624
									0	3	32	5	2614	2084	195.012	0.944268	0.484179	0.688627	461.592	584.416
									0	3	32	6	7451	6252	325.125	0.972015	0.397172	0.743239	529.742	72.4872
									0	3	32	7	2325	1860	181.426	0.950434	0.435189	0.710104	817.334	598.59
									0	3	32	8	12701	9760	408.51	0.976781	0.43275	0.734945	884.135	389.473
									0	3	32	9	1905	1900	178.598	0.957661	0.419319	0.748532	57.3463	896.946
									0	3	32	10	5201	4560	284.64	0.964263	0.646476	0.707268	150.4	829.826
									0	3	32	11	1733	1276	143.698	0.962293	0.463429	0.776526	184.506	205.215
									0	3	32	13	977	620	100.385	0.95092	0.63608	0.773154	281.887	721.494
									0	3	32	14	2622	2364	202.841	0.959416	0.333877	0.722017	336.275	910.652
									0	3	32	15	3609	2476	214.669	0.936106	0.409939	0.675183	374.686	396.232
									0	3	32	16	2881	2312	197.841	0.966555	0.557561	0.742278	411.507	896.407
									0	3	32	17	6476	2536	206.426	0.96316	0.4403	0.747874	446.677	458.67
									0	3	32	18	1170	948	124.284	0.958544	0.252144	0.771233	605.416	897.47
									0	3	32	20	2296	2276	197.841	0.958316	0.568258	0.73072	845.347	956.739
									0	3	32	21	1075	1104	132.87	0.965035	0.45925	0.785823	990.986	287.304
									0	3	32	22	4673	2908	250.184	0.962595	0.898841	0.583829	1004.54	509.268
									0	3	32	23	1367	900	125.627	0.938478	0.650144	0.716611	434.46	383.993
									0	3	32	25	456	452	117.698	0.83549	0.768441	0.410021	66.677	574.801
									0	3	36	1	13435	10216	528.936	0.884119	0.763133	0.458864	188.749	327.804
									0	3	36	2	14804	8748	389.752	0.973406	0.349932	0.723671	275.671	808.761
									0	3	36	3	5824	4636	300.332	0.93055	0.523621	0.645877	397.044	281.368
									0	3	36	4	8296	6176	328.953	0.968177	0.558904	0.717214	457.889	224.313
									0	3	36	5	3399	2824	216.083	0.969115	0.397638	0.760033	458.29	581.067
									0	3	36	6	7406	6092	324.125	0.966524	0.321396	0.728694	532.033	71.7764
									0	3	36	7	2623	2004	187.012	0.955195	0.646212	0.720058	816.085	597.626
									0	3	36	8	13235	10104	414.267	0.978406	0.451233	0.739848	883.247	389.114
									0	3	36	9	1839	1844	178.426	0.953464	0.467418	0.727868	59.628	895.415
									0	3	36	10	4128	3428	255.397	0.939693	0.444084	0.660418	152.894	831.023
									0	3	36	11	1923	1484	156.941	0.958656	0.391125	0.75713	181.551	205.125
									0	3	36	12	1956	1272	162.77	0.916427	0.792076	0.603324	241.995	517.434
									0	3	36	13	756	560	95.799	0.944351	0.597407	0.766789	274.271	719.357
									0	3	36	14	2652	2356	198.426	0.960065	0.326392	0.751945	336.471	911.322
									0	3	36	16	2896	2368	204.255	0.956381	0.454023	0.713258	412.436	897.943
									0	3	36	17	6917	2724	225.569	0.955454	0.346337	0.67276	446.684	460.156
									0	3	36	18	1391	1148	139.698	0.943303	0.347041	0.739211	605.298	896.117
									0	3	36	20	2130	2140	188.77	0.963964	0.586772	0.754675	844.971	955.491
									0	3	36	21	607	608	101.799	0.918429	0.515534	0.73727	992.158	288.724
									0	3	36	22	4426	2704	239.012	0.965714	0.890547	0.594808	1004.92	508.772
									0	3	36	23	1116	868	120.284	0.959116	0.577978	0.753897	438.735	380.924
									0	3	36	24	689	700	109.213	0.945946	0.654675	0.737493	51.8714	787.906
									0	3	36	26	446	428	83.799	0.942731	0.51346	0.765907	113.64	111.921
									0	3	36	28	500	448	83.9706	0.957265	0.375471	0.798424	685.607	123.25
									0	3	40	1	13747	10030	473.966	0.927501	0.594407	0.56107	191.472	329.493
									0	3	40	2	15808	8848	390.167	0.976169	0.304313	0.73039	274.621	808.525
									0	3	40	4	13783	10236	542.693	0.883709	0.890554	0.436748	435.809	245.163
									0	3	40	5	3881	3216	230.912	0.970428	0.314594	0.757939	457.679	583.677
									0	3	40	6	8144	6680	334.711	0.974471	0.378	0.749285	531.537	71.0126
									0	3	40	7	2941	2156	194.426	0.955674	0.640833	0.716718	819.097	599.168
									0	3	40	8	14541	10224	414.095	0.979873	0.367358	0.749255	883.27	389.628
									0	3	40	9	2022	2004	188.083	0.95474	0.456516	0.711881	59.486	896.296
									0	3	40	10	5167	4088	273.397	0.950035	0.505148	0.687279	149.631	832.345
									0	3	40	11	2077	1576	159.113	0.966278	0.349801	0.782269	177.444	200.302
									0	3	40	12	2095	1398	168.012	0.928904	0.643884	0.622351	243.715	518.789
									0	3	40	14	2889	2520	207.083	0.958904	0.237638	0.738449	335.922	910.529
									0	3	40	15	1929	1308	201.426	0.825758	0.575722	0.405121	367.904	398.145
									0	3	40	16	2575	1876	179.184	0.958121	0.412371	0.734252	412.327	898.108
									0	3	40	17	6930	2544	210.497	0.955672	0.316857	0.721495	448.123	458.921
									0	3	40	18	1560	1300	143.698	0.969426	0.444371	0.791132	605.537	900.352
									0	3	40	20	1949	1912	176.77	0.965169	0.471318	0.768923	848.805	955.186
									0	3	40	21	1019	1048	134.113	0.943294	0.462798	0.732203	991.485	294.775
									0	3	40	22	4540	2680	235.184	0.968208	0.876177	0.608878	1004.6	505.897
									0	3	40	23	1143	884	118.042	0.96612	0.396262	0.797245	445.645	379.523
									0	3	40	24	617	612	98.6274	0.9653	0.454433	0.790617	53.4804	788.056
									0	3	40	25	1213	1180	146.527	0.93207	0.623847	0.690649	65.0017	577.917
									0	3	40	26	508	480	88.3848	0.948617	0.663978	0.77214	121.533	108.117
									0	3	40	28	481	416	83.3848	0.932735	0.618843	0.751847	683.038	126.596
									0	3	40	29	758	636	110.627	0.908571	0.59108	0.653042	345.664	147.645
									0	3	44	1	15339	11204	574.25	0.879435	0.716825	0.426954	191.167	329.631
									0	3	44	2	17079	9314	398.752	0.975084	0.449575	0.736105	275.416	809.5
									0	3	44	4	15729	11708	646.563	0.850748	0.877621	0.351941	439.36	235.31
									0	3	44	5	4226	3528	245.154	0.963934	0.387941	0.737665	455.92	582.799
									0	3	44	6	8812	7160	347.368	0.975876	0.33061	0.745666	532.237	68.9972
									0	3	44	7	3233	2348	204.255	0.961507	0.677428	0.707234	817.618	598.115
									0	3	44	8	14385	8616	381.024	0.974661	0.377308	0.745779	882.24	388.843
									0	3	44	9	1545	1420	158.426	0.951743	0.377593	0.710957	59.2324	892.511
									0	3	44	10	5929	4552	280.468	0.968511	0.208641	0.727186	150.294	833.366
									0	3	44	11	2770	2192	193.426	0.960982	0.495587	0.736239	178.237	196.482
									0	3	44	12	2135	1420	165.77	0.925684	0.626488	0.649365	239.355	518.075
									0	3	44	14	3014	2680	209.426	0.968208	0.393338	0.76786	335.055	911.428
									0	3	44	15	3512	2012	193.669	0.945045	0.510244	0.674089	368.065	405.979
									0	3	44	16	2220	1624	162.527	0.968396	0.59307	0.772583	407.426	907.712
									0	3	44	17	8762	3532	250.983	0.959001	0.343828	0.7046	447.262	460.287
									0	3	44	18	1588	1308	147.113	0.951965	0.289115	0.759482	605.8	904.488
									0	3	44	20	1872	1824	172.77	0.967126	0.439119	0.767892	848.746	956.105
									0	3	44	21	1242	1288	144.284	0.961194	0.490482	0.777477	996.481	290.835
									0	3	44	22	4710	2776	241.012	0.963554	0.878879	0.600553	1004.4	506.817
									0	3	44	23	944	732	109.627	0.949416	0.467046	0.76539	450.44	373.495
									0	3	44	24	689	684	105.627	0.952646	0.456928	0.770394	56.6988	785.88
									0	3	44	26	658	628	99.799	0.95586	0.506712	0.79235	124.143	112.385
									0	3	44	29	834	692	109.799	0.947945	0.707482	0.721306	347.142	146.939
									0	3	44	30	444	412	82.9706	0.917595	0.257506	0.752071	612.277	188.364
									0	3	44	31	878	740	116.456	0.920398	0.660478	0.685676	711.662	516.814
									0	3	48	1	15510	10660	467.309	0.94579	0.654192	0.613422	196.359	327.733
									0	3	48	2	19250	9856	416.238	0.980794	0.435558	0.714871	275.918	808.613
									0	3	48	4	17068	12272	565.279	0.886129	0.860602	0.482613	442.042	230.713
									0	3	48	5	4672	3852	255.397	0.969544	0.332445	0.742104	451.575	577.468
									0	3	48	6	8150	6308	328.125	0.968971	0.231011	0.736246	531.646	68.0485
									0	3	48	7	3532	2412	208.841	0.958665	0.717379	0.694956	818.318	599.939
									0	3	48	8	16333	9616	412.338	0.975155	0.33417	0.710718	882.942	389.496
									0	3	48	9	1728	1600	163.598	0.9656	0.467519	0.751232	59.48	893.46
									0	3	48	10	5919	4520	280.912	0.96068	0.415374	0.719795	149.298	838.594
									0	3	48	11	2403	1808	173.355	0.961191	0.536724	0.756021	176.288	192.726
									0	3	48	12	2042	1280	168.184	0.893231	0.613626	0.568659	237.75	516.544
									0	3	48	14	3340	2916	229.74	0.962376	0.468831	0.694263	336.364	911.504
									0	3	48	15	3723	2068	190.497	0.961413	0.332235	0.716114	367.728	409.846
									0	3	48	16	2162	1552	160.355	0.961586	0.420148	0.758464	409.562	908.531
									0	3	48	17	9464	3272	240.74	0.959531	0.623877	0.709457	445.402	459.067
									0	3	48	18	1821	1468	163.184	0.936822	0.471345	0.692759	604.993	904.598
									0	3	48	20	2101	2016	183.012	0.964132	0.258402	0.756381	848.5	954.734
									0	3	48	21	1012	1004	130.87	0.933086	0.278435	0.736653	996.03	290.771
									0	3	48	22	4917	2800	240.841	0.97256	0.867486	0.606608	1004.05	506.769
									0	3	48	23	1125	868	120.284	0.953846	0.428015	0.753897	454.781	368.048
									0	3	48	24	699	696	107.213	0.954733	0.615176	0.760891	61.4425	785.236
									0	3	48	26	734	692	107.799	0.959778	0.774667	0.748319	129.355	110.35
									0	3	48	29	665	536	92.9706	0.948673	0.577301	0.779262	343.679	149.709
									0	3	48	30	506	460	85.5563	0.944559	0.604529	0.789702	615.761	188.778
									0	3	52	1	15235	10030	446.652	0.953513	0.574359	0.63179	192.344	329.022
									0	3	52	2	20395	10276	419.823	0.979226	0.392754	0.732657	276.726	807.953
									0	3	52	4	16020	10896	529.108	0.906791	0.849041	0.48909	447.686	221.551
									0	3	52	5	4933	4004	261.64	0.970196	0.184294	0.735016	449.728	574.31
									0	3	52	6	8947	6976	343.782	0.97471	0.237316	0.741738	532.385	67.5493
									0	3	52	7	3669	2508	215.912	0.952888	0.610501	0.67606	818.439	601.955
									0	3	52	8	17910	10656	427.924	0.974842	0.337912	0.731259	882.782	390.462
									0	3	52	9	1667	1548	161.941	0.947368	0.308035	0.741765	54.655	892.898
									0	3	52	10	5533	3960	265.811	0.954677	0.605955	0.704301	147.664	837.11
									0	3	52	11	2808	2172	193.426	0.955565	0.596575	0.729522	170.725	185.517
									0	3	52	12	1693	996	147.113	0.867596	0.750035	0.578321	238.942	517.327
									0	3	52	14	3251	2748	218.912	0.961512	0.445042	0.720591	336.705	911.737
									0	3	52	15	3725	2088	195.255	0.941389	0.543672	0.688235	368.941	409.052
									0	3	52	16	2249	1652	165.941	0.954913	0.452308	0.753897	407.113	910.171
									0	3	52	17	7801	2308	200.255	0.960067	0.588481	0.723235	444.973	458.275
									0	3	52	18	1955	1548	163.77	0.943902	0.232036	0.725295	605.469	906.221
									0	3	52	20	2248	2132	191.841	0.96166	0.272369	0.727974	847.483	954.35
									0	3	52	21	652	624	99.799	0.954128	0.538026	0.787303	994.769	293.308
									0	3	52	22	5256	2952	249.426	0.968186	0.882223	0.596268	1004.1	508.56
									0	3	52	23	1022	788	116.284	0.943713	0.554344	0.732309	457.226	360.774
									0	3	52	24	545	520	92.9706	0.95941	0.77694	0.756001	63.3769	789.577
									0	3	52	26	546	508	92.3848	0.928702	0.652994	0.74795	143.996	111.413
									0	3	52	27	612	440	86.799	0.926316	0.538115	0.733894	576.918	357.555
									0	3	52	28	532	436	81.5563	0.962472	0.450254	0.823722	683.28	131.839
									0	3	56	1	16309	10078	467.38	0.934446	0.62244	0.579755	192.579	328.44
									0	3	56	2	21479	10050	419.409	0.973932	0.259523	0.71796	275.149	807.706
									0	3	56	4	16431	10072	476.208	0.921416	0.785719	0.558126	451.613	219.201
									0	3	56	5	4748	3644	252.811	0.962748	0.168991	0.716466	450.907	574.432
									0	3	56	6	9927	7476	352.953	0.977638	0.261899	0.754127	532.182	68.1897
									0	3	56	7	3917	2564	213.426	0.961019	0.706135	0.707345	817.636	599.804
									0	3	56	8	19243	10244	422.581	0.975712	0.329605	0.720875	883.149	390.084
									0	3	56	9	2404	2144	194.598	0.949093	0.414482	0.711472	54.4776	894.716
									0	3	56	10	6445	4388	284.125	0.965244	0.653025	0.683059	149.191	838.168
									0	3	56	11	2776	2044	186.426	0.962335	0.562035	0.739054	170.304	183.96
									0	3	56	12	954	648	112.284	0.897507	0.655737	0.645873	235.451	525.093
									0	3	56	14	3535	2868	230.912	0.951875	0.514854	0.675923	337.388	911.984
									0	3	56	15	3846	2116	194.669	0.953153	0.373938	0.701668	367.848	414.035
									0	3	56	16	2336	1696	168.184	0.961997	0.256719	0.753473	406.59	907.236
									0	3	56	17	9857	2772	220.841	0.950943	0.50595	0.714242	445.595	455.631
									0	3	56	18	2490	1916	184.669	0.947577	0.400954	0.70602	605.663	905.147
									0	3	56	20	2673	2464	206.497	0.9625	0.373675	0.726141	845.854	954.107
									0	3	56	21	894	840	114.627	0.966628	0.351807	0.803364	992.033	291.395
									0	3	56	22	6230	3416	275.669	0.967705	0.890916	0.564874	1003	507.465
									0	3	56	23	1137	868	125.527	0.933333	0.609437	0.692239	456.21	358.076
									0	3	56	24	533	500	90.799	0.943396	0.525263	0.76211	68.116	791.38
									0	3	56	25	1166	1116	143.113	0.92691	0.44983	0.684727	68.5143	574.048
									0	3	56	26	737	648	102.627	0.952941	0.31936	0.77314	136.377	121.006
									0	3	56	27	2330	1584	167.355	0.953069	0.464035	0.710699	573.369	364.081
									0	3	56	30	515	452	87.2132	0.939709	0.548088	0.746765	617.677	188.978
									0	3	60	1	15966	9980	455.894	0.940977	0.688839	0.603409	193.948	327.559
									0	3	60	2	22277	11254	448.309	0.977504	0.240612	0.703659	276.103	807.121
									0	3	60	4	15725	9436	452.723	0.926733	0.787243	0.578539	451.848	219.974
									0	3	60	5	4303	3248	234.326	0.964657	0.260031	0.743336	448.31	574.382
									0	3	60	6	9726	7592	359.196	0.972585	0.262973	0.73944	530.444	65.9436
									0	3	60	7	3672	2444	203.184	0.96107	0.701698	0.743932	816.811	598.981
									0	3	60	8	18654	10388	423.752	0.975216	0.321388	0.726972	884.098	390.264
									0	3	60	9	2307	2152	191.012	0.965455	0.398132	0.741191	56.0316	898.634
									0	3	60	10	6410	4480	287.054	0.95441	0.687464	0.683221	148.811	836.721
									0	3	60	11	2936	2208	193.841	0.956258	0.404438	0.738447	175.486	185.63
									0	3	60	12	1055	712	117.698	0.911652	0.548728	0.645874	238.444	525.084
									0	3	60	14	3000	2512	208.426	0.957682	0.485754	0.726648	339.522	912.162
									0	3	60	15	3339	1860	183.841	0.947529	0.575356	0.691576	368.958	413.051
									0	3	60	16	2071	1576	169.184	0.939773	0.557534	0.691909	407.297	908.038
									0	3	60	17	11541	3600	256.225	0.96	0.501832	0.689077	453.113	457.164
									0	3	60	18	2246	1756	174.426	0.955906	0.503482	0.725287	606.475	903.885
									0	3	60	20	2764	2640	211.255	0.965971	0.443439	0.743362	844.664	955.536
									0	3	60	21	895	880	118.213	0.958606	0.254748	0.791335	989.727	291.473
									0	3	60	22	5460	2980	245.355	0.974493	0.896008	0.622064	1004.27	506.492
									0	3	60	23	1049	820	121.698	0.93929	0.633369	0.69575	456.739	355.261
									0	3	60	24	757	744	110.042	0.952625	0.418012	0.772091	64.371	788.758
									0	3	60	25	1547	1512	163.941	0.936223	0.418257	0.706945	63.0238	573.595
									0	3	60	26	704	632	99.799	0.956127	0.434542	0.797397	130.462	115.994
									0	3	60	27	1481	1020	133.456	0.94532	0.470433	0.719672	574.865	364.398
									0	3	60	30	560	500	93.0416	0.931099	0.54265	0.725814	616.604	194.676
									0	3	60	32	485	460	87.5563	0.923695	0.46566	0.754037	1000.57	376.343
									0	3	64	1	16217	9182	459.723	0.920132	0.657433	0.545953	193.686	329.018
									0	3	64	2	22428	10266	425.238	0.975856	0.340514	0.713424	276.843	806.783
									0	3	64	4	14699	7496	398.409	0.945271	0.762428	0.593445	452.803	211.034
									0	3	64	5	4367	2868	219.497	0.967285	0.409144	0.748049	448.822	577.923
									0	3	64	6	10035	7268	348.368	0.976882	0.295988	0.752574	530.143	66.3283
									0	3	64	7	3928	2452	207.598	0.956318	0.707172	0.714964	816.722	600.546
									0	3	64	8	19886	10196	415.681	0.976348	0.286839	0.741513	883.259	390.562
									0	3	64	9	2378	2164	196.255	0.950373	0.489013	0.706035	56.7292	900.944
									0	3	64	10	5168	2760	227.326	0.950741	0.685776	0.671152	151.706	831.306
									0	3	64	11	2804	1964	183.012	0.957115	0.479216	0.736871	175.95	188.174
									0	3	64	12	1353	834	130.941	0.921547	0.68945	0.611257	245.573	529.287
									0	3	64	14	3305	2604	208.669	0.965875	0.338091	0.75151	338.68	910.491
									0	3	64	15	2979	1468	176.426	0.896762	0.316034	0.592664	371.734	414.571
									0	3	64	16	1957	1460	156.77	0.961792	0.562454	0.746516	405.21	911.804
									0	3	64	17	11559	3536	253.811	0.95671	0.559205	0.689764	456.808	453.086
									0	3	64	18	2203	1620	167.184	0.949033	0.39746	0.728344	607.456	905.028
									0	3	64	20	2327	2060	186.426	0.959925	0.406551	0.744839	846.119	955.02
									0	3	64	21	804	740	110.627	0.942675	0.41991	0.759829	990.976	291.527
									0	3	64	22	5680	2888	240.184	0.966856	0.877727	0.6291	1003.77	508.143
									0	3	64	23	1101	812	116.456	0.949708	0.598829	0.752391	457.224	351.18
									0	3	64	24	717	680	108.87	0.944444	0.678223	0.720945	63.5471	787.335
									0	3	64	25	1331	1244	146.284	0.959877	0.525934	0.730525	65.7862	573.111
									0	3	64	26	853	744	110.042	0.951407	0.387095	0.772091	129.973	114.457
									0	3	64	27	1221	832	127.456	0.907306	0.679295	0.643597	574.019	363.856
									0	3	68	1	16342	8922	451.48	0.913671	0.680074	0.55004	194.119	328.774
									0	3	68	2	23262	10698	502.037	0.906457	0.53752	0.533386	276.471	802.992
									0	3	68	4	15389	7660	401.409	0.945096	0.724165	0.597398	451.056	205.613
									0	3	68	5	4801	3096	230.326	0.964787	0.443006	0.733374	451.554	580.185
									0	3	68	6	9853	6948	341.539	0.972973	0.264394	0.748495	530.939	65.8207
									0	3	68	7	3808	2412	205.841	0.96249	0.697157	0.715361	815.624	600.487
									0	3	68	8	19930	10124	414.024	0.976089	0.328436	0.742182	882.114	389.715
									0	3	68	9	2339	2084	192.669	0.953776	0.484102	0.705478	57.1372	897.824
									0	3	68	10	3853	2104	196.912	0.94903	0.512164	0.681887	161.705	822.819
									0	3	68	11	2774	1952	184.426	0.955926	0.408232	0.72118	175.496	188.586
									0	3	68	12	3102	1804	184.426	0.931337	0.560831	0.6665	245.828	520.992
									0	3	68	14	3250	2540	205.426	0.962121	0.376348	0.756364	338.451	909.914
									0	3	68	15	3367	1736	188.841	0.92735	0.547483	0.611743	375.721	416.942
									0	3	68	16	2210	1612	167.184	0.948793	0.504015	0.724747	408.701	909.587
									0	3	68	17	13249	4468	287.539	0.957565	0.544833	0.679093	460.021	453.769
									0	3	68	18	2222	1612	167.012	0.953282	0.44223	0.726237	606.239	903.2
									0	3	68	20	2119	1852	175.77	0.958592	0.53843	0.753292	844.124	954.962
									0	3	68	21	766	700	109.456	0.932091	0.115626	0.734226	989.986	290.443
									0	3	68	22	5914	3080	248.598	0.965517	0.868641	0.626275	1002.79	507.394
									0	3	68	23	1210	880	126.113	0.939168	0.689381	0.695304	456.591	350.3
									0	3	68	24	842	804	117.456	0.938156	0.548129	0.732347	63.3657	788.361
									0	3	68	25	1173	1112	140.527	0.941575	0.304025	0.707613	64.7518	571.478
									0	3	68	26	746	644	103.213	0.933333	0.200343	0.75967	128.947	113.394
									0	3	68	30	512	436	84.3848	0.937634	0.295557	0.769428	618.05	194.573
									0	3	72	1	15896	8586	452.894	0.901701	0.671925	0.526025	193.778	329.451
									0	3	72	2	21625	9782	416.48	0.975955	0.245056	0.708678	274.122	806.086
									0	3	72	4	15466	7708	398.338	0.932833	0.725023	0.610447	452.686	200.75
									0	3	72	5	4990	3176	231.497	0.964763	0.515822	0.744728	450.578	581.407
									0	3	72	6	9688	6756	335.296	0.973207	0.283848	0.755164	528.864	67.7398
									0	3	72	7	3917	2460	208.841	0.955711	0.650563	0.708786	816.929	599.469
									0	3	72	8	19550	9920	410.196	0.974939	0.357287	0.740864	881.834	390.007
									0	3	72	9	2409	2168	191.012	0.967425	0.504594	0.746701	57.6993	898.345
									0	3	72	10	6206	2516	207.497	0.960672	0.370786	0.734336	165.457	825.568
									0	3	72	11	2862	2052	185.841	0.961575	0.221628	0.746631	175.471	189.549
									0	3	72	12	3278	2056	205.326	0.922387	0.187824	0.612838	244.56	524.673
									0	3	72	14	3036	2292	202.255	0.946716	0.354171	0.704088	338.99	909.928
									0	3	72	15	2212	1188	194.255	0.8774	0.882749	0.395624	380.907	418.897
									0	3	72	16	2199	1516	168.77	0.939864	0.646117	0.668838	406.867	912.621
									0	3	72	17	12232	4116	282.711	0.950577	0.59284	0.647144	460.833	454.887
									0	3	72	18	2256	1632	169.255	0.953271	0.388901	0.715893	606.745	904.529
									0	3	72	20	2122	1876	176.184	0.966014	0.51098	0.759471	844.18	955.263
									0	3	72	21	792	736	112.627	0.930468	0.205225	0.729121	990.63	290.663
									0	3	72	22	5565	2876	237.355	0.97657	0.88081	0.641506	1003.94	506.119
									0	3	72	23	1290	948	133.941	0.93399	0.78115	0.664034	456.884	352.222
									0	3	72	24	567	536	96.799	0.924138	0.530423	0.718841	63.3806	787.948
									0	3	72	25	1300	1252	151.77	0.932936	0.383502	0.683038	65.3754	573.542
									0	3	72	26	799	700	109.042	0.933333	0.3663	0.739815	130.134	112.774
									0	3	72	30	578	500	88.5563	0.94518	0.134002	0.801199	618.492	194.788
									0	4	0	1	2632	3420	241.497	0.963652	0.439814	0.736904	116.163	399.12
									0	4	0	2	1203	1524	168.113	0.926444	0.56792	0.677632	204.343	47.7336
									0	4	0	3	988	1188	141.941	0.951923	0.335488	0.740986	298.598	230.715
									0	4	0	4	1924	2092	187.527	0.958753	0.416828	0.747557	370.116	284.301
									0	4	0	5	1017	1168	139.87	0.946515	0.450913	0.750245	431.062	417.836
									0	4	0	6	5146	5472	324.225	0.934905	0.201995	0.654127	513.858	322.558
									0	4	0	7	1473	1440	154.527	0.954907	0.370044	0.757817	647.061	461.711
									0	4	0	8	1523	1712	176.012	0.95164	0.577054	0.694429	691.93	211.491
									0	4	0	9	4112	4248	269.64	0.970084	0.428944	0.734221	722.596	624.805
									0	4	0	10	2814	2416	201.426	0.965242	0.195984	0.748297	847.182	334.053
									0	4	0	11	3069	3588	247.912	0.966335	0.444348	0.733615	876.95	97.3317
									0	4	0	12	5367	5220	297.983	0.971344	0.511528	0.738751	973.921	132.851
									0	4	0	13	447	572	96.5563	0.94859	0.701132	0.770982	85.1434	514.71
									0	4	0	14	2917	3544	257.468	0.962782	0.529842	0.671826	133.599	915.317
									0	4	0	15	651	868	120.87	0.958057	0.699882	0.746607	143.892	213.412
									0	4	0	16	2484	3164	233.154	0.966993	0.449287	0.731407	218.384	929.064
									0	4	0	17	1443	1904	177.941	0.956303	0.605114	0.755656	217.139	135.937
									0	4	0	18	1079	1412	154.87	0.967786	0.502599	0.739792	228.268	1006.03
									0	4	0	19	856	820	142.113	0.82912	0.887513	0.510221	317.529	337.876
									0	4	0	20	1022	1304	149.698	0.951825	0.561041	0.731228	406.475	85.3834
									0	4	0	21	597	680	138.284	0.754717	0.892295	0.446862	464.335	591.147
									0	4	0	22	692	788	111.799	0.953995	0.430107	0.792246	467.5	761.048
									0	4	0	23	540	580	102.456	0.930979	0.543102	0.694328	783.81	924.9
									0	4	0	24	845	932	124.627	0.950051	0.43399	0.754047	895.47	753.041
									0	4	0	25	686	796	132.87	0.960193	0.868464	0.56659	951.997	1014.4
									0	4	0	26	860	940	129.527	0.93254	0.173761	0.704073	979.836	667.828
									0	4	0	27	1313	1420	237.083	0.758142	0.943175	0.317465	1008.28	581.807
									0	4	4	1	2047	2588	208.083	0.966754	0.314216	0.751104	108.781	391.291
									0	4	4	2	1915	2344	212.083	0.936476	0.663774	0.654869	199.725	30.5307
									0	4	4	3	1573	1856	173.355	0.968685	0.378566	0.776092	292.582	218.315
									0	4	4	4	2130	2184	190.598	0.967656	0.384172	0.755485	368.255	273.723
									0	4	4	5	1363	1488	155.113	0.963107	0.388361	0.777174	428.312	411.624
									0	4	4	6	5413	5120	312.811	0.937901	0.30655	0.65753	510.834	313.673
									0	4	4	7	1496	1356	149.527	0.958304	0.231605	0.762133	646.143	451.491
									0	4	4	8	2111	2088	184.184	0.966667	0.350303	0.77346	689.079	201.784
									0	4	4	9	5323	5164	298.882	0.968311	0.487609	0.726433	714.808	604.753
									0	4	4	10	3673	2960	218.426	0.974325	0.371389	0.779635	847.505	321.803
									0	4	4	11	2487	2640	209.426	0.96456	0.450229	0.756399	872.639	87.8788
									0	4	4	12	8086	6432	335.225	0.969697	0.563774	0.719254	968.529	122.129
									0	4	4	13	1119	1400	169.255	0.938967	0.851652	0.614124	88.7286	493.283
									0	4	4	14	3971	4340	282.711	0.958269	0.640322	0.682363	127.495	903.849
									0	4	4	15	904	1180	140.284	0.95624	0.632212	0.753484	147.09	199.158
									0	4	4	16	3442	3880	261.64	0.964215	0.486061	0.712254	216.993	918.067
									0	4	4	17	1646	2140	195.083	0.950689	0.376321	0.706616	211.154	122.848
									0	4	4	18	1085	1356	155.77	0.943633	0.490134	0.70227	222.058	996.588
									0	4	4	19	841	760	142.527	0.810235	0.910325	0.470143	307.826	322.289
									0	4	4	20	1117	1380	155.527	0.945853	0.572978	0.716932	408.126	76.9812
									0	4	4	21	1533	1648	170.426	0.958697	0.554055	0.713006	466.51	580.053
									0	4	4	22	551	568	95.799	0.951424	0.48166	0.777743	459.711	738.655
									0	4	4	23	900	842	120.698	0.947132	0.404733	0.726304	773.468	910.728
									0	4	4	24	791	808	119.042	0.943925	0.516818	0.716512	885.183	743.589
									0	4	4	25	2181	2252	225.355	0.973627	0.911378	0.55724	949.743	1009.46
									0	4	4	26	1040	1012	131.284	0.942272	0.504667	0.737845	975.211	658.018
									0	4	4	27	2200	1792	192.698	0.944649	0.846667	0.606445	1006.47	565.875
									0	4	4	28	392	556	101.213	0.912972	0.746422	0.682041	128.227	51.8094
									0	4	4	29	549	652	105.799	0.932761	0.216009	0.731972	226.88	732.696
									0	4	4	30	326	400	78.1421	0.961538	0.574403	0.823189	304.64	127.44
									0	4	4	31	449	520	91.799	0.940325	0.432927	0.775421	695.731	38.5462
									0	4	8	1	2464	3108	226.912	0.972466	0.494596	0.758538	108.783	389.555
									0	4	8	2	1355	1828	181.426	0.944703	0.472717	0.697887	185.003	30.977
									0	4	8	3	1834	2168	191.841	0.966132	0.224019	0.740266	288.146	221.231
									0	4	8	4	2727	2772	211.598	0.968553	0.421443	0.778001	366.34	273.403
									0	4	8	5	1467	1556	163.77	0.953431	0.453985	0.729043	422.215	412.711
									0	4	8	6	8441	8084	396.953	0.933595	0.505461	0.644699	507.53	302.351
									0	4	8	7	1296	1068	137.113	0.935201	0.423959	0.713881	650.549	451.706
									0	4	8	8	2381	2248	191.012	0.970639	0.302104	0.774255	687.276	204.802
									0	4	8	9	5934	5752	316.953	0.969493	0.59635	0.719512	705.739	608.88
									0	4	8	10	3500	2696	210.426	0.965616	0.429436	0.76512	844.117	325.444
									0	4	8	11	3791	4000	255.669	0.969462	0.269068	0.768977	871.208	87.614
									0	4	8	12	9038	7084	352.054	0.960673	0.626213	0.718241	966.122	124.288
									0	4	8	13	1252	1552	174.426	0.933253	0.811044	0.641028	89.3866	491.603
									0	4	8	14	5320	5620	324.368	0.959044	0.54618	0.67123	126.19	905.401
									0	4	8	16	3549	3764	255.983	0.963399	0.518506	0.721835	216.44	924.513
									0	4	8	17	2353	3088	230.326	0.964699	0.509876	0.731479	211.795	122.886
									0	4	8	18	342	412	91.799	0.88412	0.603681	0.614372	217.393	996.869
									0	4	8	19	602	660	109.627	0.915395	0.676705	0.690105	297.573	305.627
									0	4	8	20	1360	1688	171.012	0.958546	0.440218	0.725317	409.168	72.628
									0	4	8	21	1793	1916	177.355	0.965726	0.533882	0.76545	463.371	580.888
									0	4	8	22	724	736	112.456	0.936387	0.505209	0.731347	466.663	736.304
									0	4	8	23	684	638	103.627	0.939617	0.428271	0.746588	772.897	911.027
									0	4	8	24	741	752	118.456	0.928395	0.664931	0.673465	887.138	745.117
									0	4	8	25	2942	2996	256.426	0.9677	0.89239	0.572567	949.189	1006.38
									0	4	8	26	922	920	127.113	0.951396	0.706841	0.715517	970.222	666.013
									0	4	8	27	2861	2648	233.355	0.947406	0.846242	0.611072	1003.4	571.289
									0	4	8	28	297	424	89.799	0.907923	0.416562	0.660743	123.858	52.0283
									0	4	8	29	789	944	125.042	0.941176	0.306924	0.758704	223.729	732
									0	4	8	31	560	644	102.213	0.945668	0.292701	0.774608	693.922	43.3571
									0	4	8	32	631	500	91.9706	0.92081	0.556213	0.742818	707.772	156.644
									0	4	12	1	2664	3148	232.569	0.96802	0.549354	0.731379	111.267	389.809
									0	4	12	2	1341	1700	166.527	0.960452	0.375349	0.770353	188.02	37.9306
									0	4	12	3	2070	2272	196.669	0.964756	0.495599	0.738153	290.211	221.514
									0	4	12	4	3136	3004	222.912	0.972168	0.393434	0.759703	370.051	275.043
									0	4	12	5	997	964	127.698	0.948819	0.573656	0.742874	426.297	411.23
									0	4	12	6	9547	8156	406.782	0.930095	0.626262	0.61939	509.058	295.97
									0	4	12	7	1360	1004	130.527	0.955281	0.465285	0.740531	652.456	452.763
									0	4	12	8	4109	3264	279.397	0.871329	0.832787	0.525432	691.529	192.174
									0	4	12	9	5050	4416	280.054	0.964824	0.556804	0.707548	706.389	605.252
									0	4	12	10	3917	2732	217.012	0.961972	0.411133	0.728991	841.358	321.824
									0	4	12	11	4175	4044	257.912	0.969552	0.330089	0.763975	869.816	88.7176
									0	4	12	12	8362	5320	300.397	0.969211	0.342094	0.74085	967.428	122.732
									0	4	12	13	1578	1856	194.497	0.945973	0.84267	0.616538	91.5905	490.858
									0	4	12	14	5407	5064	308.368	0.958909	0.427476	0.669216	125.936	905.197
									0	4	12	15	629	764	110.627	0.956195	0.432948	0.784472	135.38	202.469
									0	4	12	16	4691	4532	282.882	0.965488	0.518037	0.711686	212.744	924.498
									0	4	12	17	2482	3008	229.326	0.954315	0.480171	0.718756	216.394	121.75
									0	4	12	18	718	820	114.627	0.955711	0.385191	0.784236	218.48	998.695
									0	4	12	19	560	560	92.9706	0.973913	0.603857	0.814155	295.957	302.943
									0	4	12	20	1745	2052	188.255	0.955307	0.300212	0.727604	404.249	73.2914
									0	4	12	21	2211	2212	194.184	0.958406	0.391543	0.737173	459.193	583.079
									0	4	12	22	902	852	122.284	0.943522	0.412908	0.715992	466.345	739.401
									0	4	12	23	663	550	93.799	0.954861	0.599445	0.785554	771.578	911.569
									0	4	12	24	729	676	105.627	0.949438	0.630801	0.761383	890.666	741.198
									0	4	12	25	3834	3628	283.669	0.964381	0.890153	0.56657	950.584	1004.55
									0	4	12	26	1046	988	141.87	0.886099	0.603636	0.616858	964.767	672.605
									0	4	12	27	2603	2264	210.113	0.967935	0.850769	0.644439	1004.73	577.708
									0	4	12	28	302	408	86.799	0.920993	0.576158	0.68052	125.755	53.5196
									0	4	12	29	814	900	123.87	0.936524	0.381409	0.737089	227.007	733.629
									0	4	12	31	558	600	101.213	0.927357	0.544581	0.736015	691.087	39.2067
									0	4	12	33	402	452	93.799	0.902196	0.782783	0.645583	316.668	851.367
									0	4	12	34	427	416	83.3848	0.930649	0.291272	0.751847	638	850.769
									0	4	12	35	538	620	98.9706	0.959752	0.36601	0.795407	772.406	14.9065
									0	4	16	1	2961	3528	239.497	0.977556	0.530537	0.772924	111.545	389.092
									0	4	16	2	1981	2364	204.012	0.956311	0.519887	0.713748	195.163	40.0635
									0	4	16	3	2142	2344	200.083	0.960656	0.48158	0.735777	289.831	221.619
									0	4	16	4	3027	2836	219.497	0.961356	0.461103	0.739702	370.578	274.87
									0	4	16	5	1306	1272	148.355	0.959276	0.538283	0.726257	424.871	410.789
									0	4	16	6	10240	8376	407.267	0.937122	0.582024	0.634582	511.921	294.884
									0	4	16	7	1675	1320	149.941	0.951694	0.551645	0.737806	651.821	454.73
									0	4	16	8	3066	2520	204.669	0.965887	0.378739	0.755973	687.557	202.224
									0	4	16	9	6116	5452	306.882	0.971144	0.447415	0.727482	700.871	606.491
									0	4	16	10	3419	2360	201.012	0.957792	0.505335	0.733968	837.951	322.178
									0	4	16	11	3967	3736	247.497	0.970642	0.376702	0.766435	869.609	89.8469
									0	4	16	12	7825	4100	309.326	0.955711	0.429983	0.53847	961.698	115.897
									0	4	16	13	1909	2260	217.326	0.930424	0.856196	0.601306	93.4664	487.87
									0	4	16	14	10473	9840	574.35	0.811881	0.913415	0.374845	165.117	913.55
									0	4	16	15	794	972	131.698	0.940039	0.625034	0.70423	150.171	207.924
									0	4	16	17	2730	3320	236.569	0.96906	0.344696	0.745477	218.833	119.341
									0	4	16	18	1122	1296	144.87	0.956458	0.481188	0.775993	216.611	1003.07
									0	4	16	19	556	548	99.6274	0.93039	0.645968	0.693797	289.412	298.325
									0	4	16	20	2572	3048	229.912	0.956986	0.471725	0.724607	407.587	73.4843
									0	4	16	21	2071	2060	187.012	0.963067	0.654467	0.74018	458.09	584.531
									0	4	16	22	527	488	94.2132	0.924242	0.513072	0.690886	466.336	739.779
									0	4	16	23	691	554	98.6274	0.924875	0.49683	0.715689	774.52	910.572
									0	4	16	24	1219	1176	139.284	0.96	0.594973	0.761751	890.84	740.759
									0	4	16	25	4594	4292	305.669	0.970602	0.901738	0.577254	952.535	1003.21
									0	4	16	26	897	864	118.042	0.956811	0.349888	0.779208	961.63	667.528
									0	4	16	27	3062	2740	230.113	0.96411	0.865891	0.650248	1003.12	585.122
									0	4	16	29	611	692	112.456	0.930108	0.659789	0.687625	224.223	728.708
									0	4	16	31	486	520	89.5563	0.95941	0.49327	0.814743	689.085	38.5462
									0	4	16	32	729	504	93.2132	0.924771	0.378991	0.72893	709.262	155.833
									0	4	16	34	411	408	80.5563	0.93578	0.217486	0.790079	637.343	851.775
									0	4	16	36	609	640	105.042	0.945347	0.413366	0.728898	298.9	965.038
									0	4	20	1	2465	2676	212.669	0.96259	0.467759	0.743511	115.866	390.652
									0	4	20	2	2280	2636	210.012	0.96345	0.51467	0.751046	198.042	44.2663
									0	4	20	3	1924	1948	179.598	0.961975	0.406104	0.75892	293.18	223.523
									0	4	20	4	3184	2788	216.083	0.966713	0.468908	0.750344	372.952	273.499
									0	4	20	5	1958	1812	175.941	0.953183	0.474207	0.735586	427.275	409.414
									0	4	20	6	11381	8328	403.338	0.953624	0.736256	0.643298	515.952	303.756
									0	4	20	7	2146	1668	167.598	0.961938	0.521605	0.746223	653.649	454.898
									0	4	20	8	4113	2944	223.083	0.972902	0.325361	0.743385	689.916	203.641
									0	4	20	9	7409	6188	327.539	0.968388	0.470647	0.724826	699.413	604.518
									0	4	20	10	4570	2972	221.841	0.969974	0.581355	0.758886	836.823	321.302
									0	4	20	11	3567	2964	223.669	0.96265	0.307233	0.74452	869.52	91.6255
									0	4	20	12	10298	4888	287.397	0.97119	0.313719	0.743664	957.885	118.696
									0	4	20	13	1930	2152	207.083	0.942619	0.814056	0.630612	95.6041	484.809
									0	4	20	14	6600	5800	314.811	0.973808	0.445538	0.735424	128.725	899.925
									0	4	20	15	1271	1468	161.77	0.954486	0.586934	0.704924	158.511	205.514
									0	4	20	16	2006	1948	289.468	0.741813	0.72381	0.292144	231.97	924.364
									0	4	20	17	3416	3872	258.74	0.967758	0.432752	0.726805	221.215	123.446
									0	4	20	18	1537	1740	170.284	0.959735	0.51356	0.754067	210.73	1003.52
									0	4	20	19	694	664	106.042	0.93653	0.609152	0.742036	284.645	295.018
									0	4	20	20	2745	3048	228.74	0.962425	0.373493	0.732049	406.421	72.8937
									0	4	20	21	2310	2116	190.426	0.954443	0.400471	0.733282	464.434	577.71
									0	4	20	22	966	868	118.627	0.955947	0.391167	0.775103	464.735	742.804
									0	4	20	23	1077	826	120.113	0.944	0.46391	0.719469	773.148	910.113
									0	4	20	24	1628	1504	160.355	0.950695	0.548342	0.735006	891.691	739.681
									0	4	20	25	6212	5540	338.326	0.97518	0.892301	0.608204	952.47	999.833
									0	4	20	26	1137	1048	131.698	0.956204	0.492918	0.759293	961.439	666.263
									0	4	20	27	1391	1216	215.083	0.76	0.961125	0.330316	1005.62	599.868
									0	4	20	29	895	948	129.284	0.94141	0.397875	0.712733	230.973	730.289
									0	4	20	30	418	480	88.3848	0.9375	0.466868	0.77214	302.967	121.95
									0	4	20	31	565	556	92.9706	0.956971	0.444878	0.808339	690.565	39.6367
									0	4	20	32	970	636	114.284	0.921739	0.561096	0.611919	707.601	153.884
									0	4	20	34	468	444	81.5563	0.975824	0.413922	0.838836	636.257	854.284
									0	4	20	36	684	680	103.213	0.964539	0.398115	0.802136	297.559	965.688
									0	4	24	1	3132	3568	247.74	0.964064	0.317743	0.730537	115.099	389.713
									0	4	24	2	2703	3140	235.497	0.95586	0.634444	0.711487	200.289	43.8936
									0	4	24	3	1889	1928	181.598	0.956824	0.184335	0.734674	290.504	225.504
									0	4	24	4	2762	2416	201.841	0.95759	0.401598	0.745229	371.003	274.603
									0	4	24	5	1759	1704	171.012	0.95892	0.394833	0.732193	430.467	411.519
									0	4	24	6	10611	7588	396.167	0.933448	0.777022	0.607549	515.034	303.254
									0	4	24	7	1744	1336	149.941	0.952924	0.420688	0.746749	651.141	454.979
									0	4	24	8	5071	3592	328.196	0.836711	0.821009	0.419063	692.215	197.705
									0	4	24	9	9072	7888	370.681	0.970472	0.409776	0.721399	697.254	603.34
									0	4	24	10	4270	2864	216.184	0.969533	0.591486	0.770082	838.972	321.994
									0	4	24	11	4656	4128	261.154	0.972209	0.30529	0.760598	868.029	86.5116
									0	4	24	12	10848	5312	301.225	0.968106	0.256979	0.735673	959.937	116.943
									0	4	24	13	1960	2212	212.083	0.940476	0.86019	0.617991	94.6627	485.603
									0	4	24	14	12845	11580	602.836	0.826789	0.909123	0.400425	167.956	914.648
									0	4	24	15	1303	1520	160.184	0.963855	0.521649	0.744417	169.642	212.637
									0	4	24	17	3385	3980	265.569	0.960425	0.400303	0.709153	220.251	124.277
									0	4	24	18	1315	1488	155.698	0.964355	0.417026	0.771337	209.892	1004.71
									0	4	24	19	749	740	115.87	0.933165	0.75141	0.692627	279.662	294.619
									0	4	24	20	2222	2488	211.497	0.959136	0.484933	0.698956	407.645	72.1334
									0	4	24	21	2186	2016	185.841	0.95545	0.208425	0.733532	464.119	580.591
									0	4	24	22	1052	940	125.456	0.944724	0.4834	0.750509	464.87	745.581
									0	4	24	23	1185	886	121.698	0.953714	0.292001	0.75175	774.156	908.753
									0	4	24	24	1518	1452	166.184	0.944083	0.469733	0.660692	893.321	737.674
									0	4	24	25	6329	5740	346.912	0.981364	0.902868	0.599355	953.328	1000.2
									0	4	24	26	1164	1100	142.941	0.949094	0.638166	0.676532	963.511	666.827
									0	4	24	27	2521	2236	227.255	0.934392	0.90799	0.544071	1004.62	600.808
									0	4	24	28	369	476	91.3848	0.931507	0.53494	0.716257	128.903	57.2899
									0	4	24	29	783	848	119.87	0.940133	0.224101	0.741625	225.396	731.962
									0	4	24	30	393	456	87.3848	0.926829	0.410862	0.750418	302.044	123.57
									0	4	24	31	482	476	85.5563	0.959677	0.511995	0.81717	691.786	38.9034
									0	4	24	33	712	792	123.87	0.924154	0.823882	0.648638	313.167	849.5
									0	4	24	34	548	536	97.2132	0.935428	0.464251	0.712729	634.381	851.291
									0	4	24	36	640	640	105.042	0.931587	0.488774	0.728898	297.163	965.438
									0	4	24	37	465	408	83.5563	0.933638	0.676451	0.734364	306.716	334.167
									0	4	28	1	3516	3908	258.983	0.969486	0.452856	0.732188	112.639	389.671
									0	4	28	2	2245	2452	212.083	0.941628	0.394938	0.685043	201.965	43.6615
									0	4	28	3	2192	2208	193.255	0.963771	0.356623	0.742931	289.638	224.627
									0	4	28	4	3653	3192	228.841	0.972874	0.473496	0.765961	371.984	270.818
									0	4	28	5	1600	1472	156.941	0.956465	0.3167	0.751007	432.424	411.478
									0	4	28	6	11863	7460	389.024	0.93122	0.760132	0.619434	515.731	302.142
									0	4	28	7	2004	1536	160.77	0.955818	0.39187	0.746781	652.771	454.396
									0	4	28	8	3998	2896	223.497	0.959576	0.348901	0.728556	686.508	204.472
									0	4	28	9	9950	8212	379.267	0.970341	0.39992	0.717412	695.997	603.931
									0	4	28	10	4224	2608	205.355	0.968796	0.5308	0.777151	836.294	321.371
									0	4	28	11	4690	3868	253.74	0.972592	0.292021	0.75495	867.017	85.681
									0	4	28	12	12271	5532	306.468	0.970697	0.432147	0.740153	960.473	117.969
									0	4	28	13	1790	1916	200.255	0.936919	0.863015	0.600398	100.379	483.389
									0	4	28	14	11793	10006	572.551	0.785709	0.919796	0.383567	172.261	914.761
									0	4	28	15	1157	1320	147.87	0.954447	0.515363	0.758618	180.361	212.385
									0	4	28	17	3734	4226	266.569	0.965943	0.455812	0.747346	224.089	125.535
									0	4	28	18	811	832	126.456	0.923418	0.740515	0.653816	213.817	1006.23
									0	4	28	19	589	556	100.456	0.943973	0.67134	0.692364	275.572	291.809
									0	4	28	20	2345	2524	206.497	0.968163	0.353872	0.743823	406.923	72.9406
									0	4	28	21	1928	1692	168.527	0.951631	0.324526	0.748638	465.372	581.115
									0	4	28	22	1007	852	118.627	0.951955	0.59446	0.760815	469.678	738.96
									0	4	28	23	1024	690	108.042	0.933694	0.609974	0.742808	774.38	906.349
									0	4	28	24	1592	1476	157.113	0.95782	0.45112	0.751404	896.251	739.264
									0	4	28	25	7212	6348	361.497	0.977066	0.891726	0.610431	954.413	998.127
									0	4	28	26	863	704	112.456	0.941176	0.707327	0.69955	965.33	668.534
									0	4	28	27	2623	2176	207.284	0.965823	0.892294	0.636409	1006.27	593.61
									0	4	28	29	399	400	80.3848	0.952381	0.403174	0.777897	229.12	735.74
									0	4	28	30	364	404	83.3848	0.933025	0.537785	0.730159	301.48	124.817
									0	4	28	31	685	668	103.799	0.943503	0.31805	0.779112	692.207	35.8054
									0	4	28	34	651	612	98.6274	0.9653	0.235414	0.790617	637.056	852.971
									0	4	28	35	368	382	83.9706	0.907363	0.423221	0.680799	768.152	12.9398
									0	4	32	1	4591	5120	295.882	0.971721	0.351843	0.734923	112.188	390.9
									0	4	32	2	2473	2628	214.912	0.965467	0.669711	0.715015	205.133	44.9779
									0	4	32	3	2879	2916	228.74	0.954501	0.329317	0.700346	290.438	223.499
									0	4	32	4	3879	3304	235.497	0.964672	0.4991	0.748648	369.919	268.171
									0	4	32	5	2070	1904	179.598	0.955344	0.379828	0.741778	433.13	410.286
									0	4	32	6	11737	6856	365.953	0.944223	0.776038	0.643323	506.795	299.712
									0	4	32	7	1905	1336	149.941	0.954968	0.461679	0.746749	649.793	454.428
									0	4	32	8	6303	4356	315.125	0.898144	0.757633	0.551229	688.596	194.99
									0	4	32	9	10278	8272	375.267	0.978935	0.324415	0.738141	696.914	606.273
									0	4	32	10	6188	3860	252.841	0.969606	0.549938	0.758758	839.074	318.753
									0	4	32	11	5266	4220	267.569	0.965896	0.129487	0.740717	865.237	84.3578
									0	4	32	12	14552	6224	323.882	0.970831	0.470273	0.745599	957.55	119.629
									0	4	32	13	2059	2220	209.598	0.941077	0.851754	0.635022	101.001	482.547
									0	4	32	14	8616	7276	374.681	0.955859	0.57192	0.651296	133.748	898.191
									0	4	32	15	1682	1848	173.941	0.968046	0.557566	0.767551	195.591	217.331
									0	4	32	16	9249	8682	448.03	0.895421	0.750058	0.543519	217.168	951.108
									0	4	32	17	4543	5036	298.154	0.954511	0.237382	0.711891	225.188	125.912
									0	4	32	19	765	712	118.456	0.927083	0.776133	0.637642	275.219	291.601
									0	4	32	20	2943	3164	235.569	0.958788	0.410123	0.716493	406.294	73.5468
									0	4	32	21	2182	1808	172.77	0.964267	0.37894	0.761156	464.412	583.385
									0	4	32	22	1021	816	122.87	0.907675	0.653588	0.679216	470.412	739.725
									0	4	32	23	1033	662	101.799	0.96361	0.435853	0.802751	772.665	904.693
									0	4	32	24	1807	1684	168.184	0.957907	0.470987	0.748142	900.776	739.507
									0	4	32	25	8320	7108	376.154	0.982039	0.876724	0.631285	953.767	995.902
									0	4	32	26	1353	1016	131.698	0.953096	0.640681	0.736109	967.728	667.752
									0	4	32	27	2732	2164	209.698	0.953724	0.875713	0.61841	1005.99	586.445
									0	4	32	28	344	416	86.2132	0.920354	0.538161	0.703324	126.615	59.8462
									0	4	32	29	767	752	115.042	0.929543	0.473048	0.714032	228.638	734.66
									0	4	32	30	445	496	88.5563	0.946565	0.528796	0.79479	303.452	122.355
									0	4	32	31	864	824	116.87	0.947126	0.317139	0.758107	692.791	36.199
									0	4	32	33	583	616	117.284	0.88	0.801031	0.562744	310.032	848.929
									0	4	32	34	770	724	109.456	0.950131	0.399781	0.7594	634.251	856.246
									0	4	32	37	561	440	87.9706	0.920502	0.700046	0.714476	306.573	331.518
									0	4	36	1	4958	5600	312.953	0.968356	0.191585	0.71852	111.189	389.904
									0	4	36	3	2702	2760	218.669	0.958999	0.37099	0.725344	289.399	223.471
									0	4	36	4	4148	3600	244.083	0.972185	0.563137	0.75934	370.607	266.52
									0	4	36	5	2358	2212	194.598	0.95799	0.436165	0.734038	434.241	411.986
									0	4	36	6	12205	6928	377.095	0.929434	0.754745	0.612231	506.081	295.391
									0	4	36	7	2221	1640	168.184	0.948525	0.354485	0.728594	652.256	451.329
									0	4	36	8	4758	3388	241.326	0.95923	0.477604	0.731047	684.777	202.97
									0	4	36	9	10006	8132	374.681	0.973193	0.335204	0.727919	696.875	606.424
									0	4	36	10	6455	4092	256.184	0.977544	0.634108	0.783506	839.867	318.037
									0	4	36	11	5690	4504	281.64	0.964041	0.242849	0.713544	864.415	84.0915
									0	4	36	12	13680	5428	301.64	0.974331	0.507912	0.749675	956.646	123.944
									0	4	36	13	2134	2320	200.355	0.960265	0.776758	0.726266	102.324	484.345
									0	4	36	14	9027	7440	371.439	0.962858	0.604852	0.677655	132.914	895.009
									0	4	36	15	1624	1740	178.355	0.947712	0.673152	0.687364	199.484	214.739
									0	4	36	16	10004	9414	465.581	0.895804	0.75809	0.54575	214.95	947.338
									0	4	36	17	4312	4806	289.811	0.959473	0.267302	0.719057	223.133	120.369
									0	4	36	19	785	740	124.87	0.903541	0.831149	0.596383	275.662	291.97
									0	4	36	20	3927	4236	295.054	0.907844	0.368573	0.611453	406.306	72.6889
									0	4	36	21	1604	1048	135.284	0.938227	0.469851	0.719576	463.935	581.202
									0	4	36	22	975	768	120.527	0.934307	0.475103	0.664359	471.885	738.635
									0	4	36	23	1398	958	125.698	0.960883	0.501003	0.76193	771.445	903.991
									0	4	36	24	1649	1544	158.527	0.965604	0.357218	0.77206	903.738	738.427
									0	4	36	25	9178	7740	392.983	0.981486	0.866548	0.629802	953.622	994.009
									0	4	36	26	1509	1040	136.527	0.952381	0.500814	0.701143	969.385	668.246
									0	4	36	27	2540	2096	207.284	0.969921	0.900401	0.613011	1006.14	594.229
									0	4	36	29	536	528	94.6274	0.937833	0.585295	0.740986	227.848	734.121
									0	4	36	30	397	436	84.5563	0.933619	0.560738	0.766309	303.298	122.812
									0	4	36	31	785	736	110.042	0.947233	0.337814	0.763789	691.772	36.1739
									0	4	36	32	725	444	91.799	0.904277	0.384262	0.66209	700.257	151.581
									0	4	36	33	1084	1160	142.527	0.949264	0.588698	0.717586	314.231	844.645
									0	4	36	34	823	784	110.627	0.971499	0.2659	0.805008	635.245	854.071
									0	4	36	36	751	724	114.87	0.919949	0.636683	0.689501	299.843	965.66
									0	4	36	37	632	520	94.799	0.928571	0.659152	0.727119	308.377	333.1
									0	4	40	1	5069	5568	313.782	0.969022	0.332379	0.710647	112.168	391.514
									0	4	40	2	2799	2924	232.154	0.956181	0.560016	0.681763	209.718	50.0431
									0	4	40	3	2638	2620	213.669	0.962174	0.387425	0.721154	287.625	224.976
									0	4	40	4	4702	3988	261.154	0.965617	0.576039	0.734802	371.323	266.913
									0	4	40	5	1853	1644	164.77	0.963093	0.291252	0.760953	435.573	413.055
									0	4	40	6	14628	8208	395.752	0.963606	0.707007	0.658568	508.367	295.037
									0	4	40	7	2087	1572	163.184	0.964417	0.468938	0.741837	649.215	450.475
									0	4	40	8	6051	3956	348.095	0.848927	0.770404	0.41027	686.681	193.226
									0	4	40	9	10915	8768	386.51	0.975631	0.36288	0.737547	698.156	606.803
									0	4	40	10	6219	3892	255.669	0.963128	0.65835	0.748215	838.397	320.171
									0	4	40	11	6052	4572	275.397	0.972973	0.320615	0.757526	864.416	84.9059
									0	4	40	12	13246	4784	281.912	0.964127	0.529184	0.756441	958.771	127.778
									0	4	40	13	2267	2436	211.598	0.953798	0.796395	0.683698	97.6658	484.979
									0	4	40	14	8652	6576	350.196	0.957066	0.437658	0.673829	134.903	900.173
									0	4	40	15	1962	2100	191.77	0.946799	0.666164	0.717579	199.22	208.824
									0	4	40	16	9584	8524	474.409	0.878039	0.771092	0.475934	216.144	948.284
									0	4	40	17	4534	4842	283.74	0.967239	0.163777	0.755776	224.086	119.52
									0	4	40	19	845	784	124.456	0.930012	0.759296	0.636056	273.357	289.663
									0	4	40	20	4008	4132	311.711	0.879523	0.453709	0.5344	405.818	73.3364
									0	4	40	22	1266	976	132.113	0.941176	0.477784	0.702701	470.426	738.262
									0	4	40	23	1550	1052	132.87	0.949458	0.319577	0.74881	770.62	909.386
									0	4	40	24	1659	1552	163.77	0.952147	0.330767	0.727169	903.747	738.366
									0	4	40	25	10225	8280	398.497	0.982439	0.861216	0.655223	954.173	992.494
									0	4	40	26	1761	1024	135.284	0.944649	0.687113	0.703097	967.133	670.539
									0	4	40	27	1924	1552	183.527	0.955665	0.881442	0.579031	1007.57	593.902
									0	4	40	28	355	436	87.799	0.919831	0.668166	0.710751	130.188	57.4358
									0	4	40	29	1010	1028	131.87	0.953618	0.480205	0.742866	229.138	735.737
									0	4	40	30	523	588	98.799	0.94686	0.475361	0.756976	301.867	121.33
									0	4	40	31	1003	920	124.456	0.947477	0.441635	0.746392	690.778	35.6826
									0	4	40	34	801	756	112.87	0.941469	0.453099	0.745717	634.706	853.442
									0	4	40	36	1107	1072	134.527	0.952889	0.481979	0.744366	302.119	969.022
									0	4	40	37	743	600	102.213	0.938967	0.640528	0.721684	307.42	335.713
									0	4	40	38	2111	2036	197.355	0.951402	0.734085	0.656886	68.7868	651.553
									0	4	40	39	1325	1202	141.698	0.951702	0.518381	0.752288	255.426	474.68
									0	4	44	1	5031	5480	306.125	0.973184	0.339976	0.734841	112.782	390.904
									0	4	44	2	2620	2744	229.912	0.945881	0.580711	0.652337	211.69	52.5729
									0	4	44	3	2783	2744	221.083	0.95344	0.441694	0.705476	288.471	225.071
									0	4	44	4	5332	4504	277.811	0.96777	0.602447	0.733346	373.12	264.086
									0	4	44	5	2018	1808	171.113	0.962726	0.437658	0.775968	434.805	412.071
									0	4	44	6	16816	8276	502.924	0.893158	0.694976	0.411174	522.631	285.249
									0	4	44	7	2241	1724	171.598	0.955654	0.425967	0.735737	647.389	451.298
									0	4	44	8	4989	3308	244.397	0.959397	0.419125	0.695959	681.766	202.466
									0	4	44	9	10846	8608	386.095	0.974417	0.18739	0.725643	698.969	605.388
									0	4	44	10	6796	4100	259.497	0.97364	0.621962	0.765116	837.388	318.393
									0	4	44	11	5852	4180	267.983	0.96469	0.282789	0.731429	863.518	85.166
									0	4	44	12	14138	5152	298.983	0.960836	0.540268	0.724258	956.997	128.573
									0	4	44	13	2213	2312	206.598	0.953795	0.810136	0.680684	98.673	484.576
									0	4	44	14	9733	7100	362.024	0.961538	0.548247	0.680758	137.311	898.704
									0	4	44	15	2154	2352	202.426	0.962751	0.72779	0.721295	195.418	205.568
									0	4	44	16	10453	9432	473.995	0.888219	0.749585	0.527553	218.27	949.366
									0	4	44	17	4906	5158	288.912	0.974863	0.215075	0.776535	221.93	121.749
[truncated: 19,470 more rows]

## Sheet: F3e
Solidity effect size
Dosage (nM)	0	3	10	30	100	300	1000
0	0
3	-0.0591926	0
10	-0.19172	-0.124756	0
30	-0.696594	-0.640784	-0.562342	0
100	-0.639608	-0.570975	-0.477309	0.150863	0
300	-0.714806	-0.634048	-0.533611	0.156055	-0.00404792	0
1000	-0.569625	-0.508589	-0.419229	0.164523	0.0226106	0.0279943	0
Circularity effect size
Dosage (nM)	0	3	10	30	100	300	1000
0	0
3	0.0555538	0
10	-0.186176	-0.234347	0
30	-0.724278	-0.749604	-0.582121	0
100	-0.630459	-0.65886	-0.478639	0.117812	0
300	-0.788385	-0.811948	-0.630043	0.018736	-0.10888	0
1000	-0.598294	-0.627933	-0.442036	0.16154	0.043611	0.156834	0
Eccentricity effect size
Dosage	0	3	10	30	100	300	1000
0	0
3	-0.147219	0
10	0.220321	0.378782	0
30	0.630372	0.811501	0.410375	0
100	0.681159	0.874087	0.45307	0.0259334	0
300	0.641911	0.826366	0.4194	0.00384801	-0.0222943	0
1000	0.488763	0.665817	0.264405	-0.154663	-0.18813	-0.160721	0

## Sheet: S1
Epoch	Training Loss	Validation Loss
0	0.206828	0.253506
1	0.167549	0.213741
2	0.139648	0.20099
3	0.116644	0.152984
4	0.20102	0.310608
5	0.098763	0.136002
6	0.105614	0.145033
7	0.113659	0.161182
8	0.122204	0.15564
9	0.100161	0.140287
10	0.087647	0.120677
11	0.115283	0.12093
12	0.0770316	0.111885
13	0.0925082	0.114114
14	0.0902195	0.153464
15	0.0652954	0.108846
16	0.0694142	0.123305
17	0.0710703	0.105791
18	0.0685281	0.099469
19	0.0631294	0.0967083
20	0.0635595	0.101052
21	0.0631532	0.0926588
22	0.0605149	0.105349
23	0.0565504	0.0966767
24	0.0642019	0.107157
25	0.0621111	0.0985757
26	0.0604856	0.0878484
27	0.0626438	0.115159
28	0.0559101	0.106951
29	0.0539872	0.0983061
30	0.0533848	0.101103
31	0.0565732	0.114584
32	0.0593658	0.123956
33	0.0503335	0.09457
34	0.0482527	0.0953004
35	0.0471919	0.0925404
36	0.0604856	0.0878484

## Sheet: S4
Correct Matches	Incorrect Matches			12 hr
19	0			Correct Matches,Incorrect Matches
23	0			19	0
23	0			23	0
24	0			25	0
22	0			27	1
25	0			30	2
23	0			30	3
24	0			30	3
22	0			32	1
21	0
21	0
25	0
25	0
27	0
25	0
24	0
25	0
27	1
27	1
24	1
30	1
31	1
31	1
27	1
30	2
29	1
29	1
29	1
31	1
32	1
30	3
33	1
33	2
34	2
31	3
31	3
30	3
28	3
30	3
29	3
25	3
27	3
33	1
32	1
28	3
30	3
32	1

## Sheet: Sheet1
Training & Validation
Label	Experiment - Date	Brightfield (BF) or Phase Contrast (PC)	Microfluidic or Plate Experiment	PDAC Patient #
0	43122	PC	Microfluidic	2
1	43122	PC	Microfluidic	2
2	43122	PC	Microfluidic	2
3	43122	PC	Microfluidic	2
4	43122	PC	Microfluidic	2
5	43122	PC	Microfluidic	2
6	43122	PC	Microfluidic	2
7	43122	PC	Microfluidic	2
8	43122	PC	Microfluidic	2
9	43122	PC	Microfluidic	2
10	43122	PC	Microfluidic	2
11	43122	PC	Microfluidic	2
12	43122	PC	Microfluidic	2
13	43122	PC	Microfluidic	2
14	43122	PC	Microfluidic	2
15	43122	PC	Microfluidic	2
16	43122	PC	Microfluidic	2
17	43122	PC	Microfluidic	2
18	43122	PC	Microfluidic	2
19	43122	PC	Microfluidic	2
20	43122	PC	Microfluidic	2
21	43122	PC	Microfluidic	2
22	43122	PC	Microfluidic	2
23	43122	PC	Microfluidic	2
24	43122	PC	Microfluidic	2
25	43122	PC	Microfluidic	2
26	43122	PC	Microfluidic	2
27	43122	PC	Microfluidic	2
28	43122	PC	Microfluidic	2
29	43122	PC	Microfluidic	2
30	43122	PC	Microfluidic	2
31	43122	PC	Microfluidic	2
32	44241	BF	Plate	1
33	44241	BF	Plate	1
34	43297	PC	Microfluidic	1
35	43297	PC	Microfluidic	1
36	43297	PC	Microfluidic	1
37	42867	PC	Microfluidic, V1	2
38	43297	PC	Microfluidic	1
39	43122	PC	Microfluidic	2
40	43122	PC	Microfluidic	2
41	43122	PC	Microfluidic	2
42	43273	PC	Plate	2
43	43273	PC	Plate	2
44	43273	PC	Plate	2
45	43174	PC	Microfluidic	1
46	44280	BF	Plate	2
47	44280	BF	Plate	2
48	44280	BF	Plate	2
49	43174	PC	Microfluidic	1
50	44280	BF	Plate	1
51	44280	BF	Plate	1
52	44280	BF	Plate	1
53	43530	PC	Microfluidic	2
54	43530	PC	Microfluidic	2
55	44280	PC	Plate	2
56	43552	PC	Microfluidic	2
57	43552	PC	Microfluidic	2
58	43174	PC	Microfluidic	1
59	43174	PC	Microfluidic	1
60	44280	BF	Plate	2
61	44280	BF	Plate	1
62	43174	PC	Microfluidics	1
63	43174	PC	Microfluidics	1
64	43552	PC	Microfluidics	1
65	43552	PC	Microfluidics	1
Testing Images
Label	Experiment - Date	Brightfield (BF) or Phase Contrast (PC)	Microfluidic or Plate Experiment	PDAC Patient #
PDAC1	2018-11-05	PC	Microfluidic	1
PDAC 2	2021-01-27	BF	Plate	1
PDAC 3	2021-01-27	PC	plate	1
PDAC 4	2021-01-27	BF	Plate	1
PDAC 5	2018-11-05	BF	Plate	2
PDAC 6	2018-11-05	BF	Plate	1
PDAC 7	2021-01-27	PC	Plate	1
PDAC 8	2018-06-08	PC	Plate	1
PDAC 9	2020-10-01	PC	Microfluidic	1
PDAC 10	2019-03-28	PC	Microfluidic	3
Airway Organoid Testing Images
Label	Experiment – Date	Brightfield (BF) or Phase Contrast (PC)	Microfluidic or Plate Experiment	Airway Patient
A1	2021-02-08	BF	plate	AW2
A2	2021-02-11	BF	plate	AW1
A3	2021-02-11	PC	plate	AW1
A4	2021-02-08	BF	plate	AW2
A5	2021-02-08	BF	plate	AW2
A6	2021-02-11	BF	plate	AW2
Colon Organoid Testing Images
Label	Experiment - Date	Brightfield (BF) or Phase Contrast (PC)	Microfluidic or Plate Experiment	Patient
C1	2021-04-21	BF	plate	N/A
C2	2021-04-21	BF	plate	N/A
C3	2021-04-21	BF	plate	N/A
C4	2021-04-21	BF	plate	N/A
C5	2021-04-21	BF	plate	N/A
C6	2021-04-21	BF	plate	N/A
ACC Organoid Testing Images
Label	Experiment - Date	Brightfield (BF) or Phase Contrast (PC)	Microfluidic or Plate Experiment	Patient
ACC1	2020-10-22	BF	plate	N/A
ACC2	2020-10-22	BF	plate	N/A
ACC3	2020-10-23	BF	plate	N/A
ACC4	2020-10-23	BF	plate	N/A
ACC5	N/A	BF	plate	N/A
ACC6	N/A	BF	plate	N/A
Mouse Organoid Images
Label	Experiment – Date (MM-DD)	Brightfield (BF) or Phase Contrast (PC)	Microfluidic or Plate Experiment	Patient
M0-M11	2020-09-03	BF	plate	N/A
M12	2020-08-09	BF	plate	N/A
M13	2020-08-27	BF	plate	N/A
M14	2020-08-13	BF	plate	N/A
M15	2020-08-13	BF	plate	N/A
M16	2020-08-13	BF	plate	N/A
M17	2020-08-05	BF	plate	N/A
M18	2020-08-20	BF	plate	N/A
